# Supplementary material for: DEPS-1 is required for piRNA-dependent silencing and PIWI condensate organisation in Caenorhabditis elegans
Source: Nat Commun. 2020 Aug 25;11:4242. doi: 10.1038/s41467-020-18089-1 (PMC7447803; doi:10.1038/s41467-020-18089-1)
Supplement: Supplementary file 8 — Source Data [file 41467_2020_18089_MOESM8_ESM.xlsx]

## Sheet: Figure 2b
PRG-1 condensate length
wt.expt1	wt.expt2	mut.expt1	mut.expt2
0.797	0.949	0.748	1.048
1.087	0.792	0.703	0.716
1.094	0.769	0.495	0.613
1.071	0.685	0.433	1.136
1.606	0.964	0.487	0.692
0.863	0.926	0.464	0.343
1.073	1.917	0.479	0.451
0.829	1.622	0.264	0.849
0.996	1.81	0.541	0.474
0.845	1.058	0.289	0.696
0.95	1.931	0.453	0.567
1.039	2.06	0.556	0.686
1.082	1.127	0.789	0.795
0.771	0.783	0.778	0.519
0.879	1.019	0.825	0.526
0.796	1.116	0.713	0.699
1.248	0.841	0.696	0.549
0.55	1.597	0.301	0.572
0.916	0.951	0.622	0.8
0.631	1.094	0.546	0.335

## Sheet: Figure 2f
DEPS-1 condensates mean measurements per germline
Intensity	Date	RNAi	Ctrl mean	fold change	mean of fold change	SD of fold change
10552.1	120218	L440	14266.8	0.739631	1	0.251155
17702.1	120218	L440		1.2408
14546	120218	L440		1.01957
9389.67	250218	L440	11905.7	0.78867	1	0.213662
14476.4	250218	L440		1.21592
11851.1	250218	L440		0.995411
7230.83	80318	L440	7261.48	0.995778	1	0.25685
6178.58	80318	L440		0.85087
9897	80318	L440		1.36294
5739.53	80318	L440		0.790407
23099.3	120218	edg-1		1.6191	1.68825	0.487351
31479.3	120218	edg-1		2.20648
17678.8	120218	edg-1		1.23916
26905.6	250218	edg-1		2.25989	2.30357	0.049284
28061.7	250218	edg-1		2.357
27309.5	250218	edg-1		2.29382
17615.6	80318	edg-1		2.4259	1.83217	0.64024
5791.81	80318	edg-1		0.797606
16046.4	80318	edg-1		2.20979
14913.4	80318	edg-1		2.05377
12154.2	80318	edg-1		1.67379

## Sheet: Figure 3c&table 1
DEPS-1 condensates mean measurements per germline
Mutation	Nucleus.Distance	Area	Circularity	Intensity	Ctrl mean (Intensity)	fold change (Intensity)	mean of fold change (Intensity)	SD of fold change (Intensity)	Date
wild type	0.223649	0.434293	0.844005	30969.9	26230.8	1.18067	1	0.21556	20617
wild type	0.246126	0.442423	0.830604	28982.7		1.10491			20617
wild type	0.388824	0.389047	0.839665	18136.5		0.691421			20617
wild type	0.0898353	0.341241	0.918719	26834		1.023			20617
wild type	0.207615	0.365115	0.874376	22718.3	28312.5	0.802413	1	0.154125	220617
wild type	0.0302428	0.411155	0.857143	26732.7		0.944202			220617
wild type	0.26145	0.460762	0.811907	28710		1.01404			220617
wild type	0.215761	0.578279	0.787814	34803.7		1.22927			220617
wild type	0.234436	0.450638	0.8383	28597.5		1.01007			220617
wild type	0.14099	0.362728	0.888878	25826.2	24758.3	1.04313	1	0.175246	240617
wild type	0.292519	0.348872	0.88872	17397.3		0.702683			240617
wild type	0.291764	0.483736	0.805753	28974.4		1.17029			240617
wild type	0.0531315	0.389426	0.868962	25943		1.04785			240617
wild type	0.278011	0.374916	0.900781	25650.9		1.03605			240617
prg-1	0.136604	0.308053	0.930384	28246		1.07683	1.08569	0.118479	20617
prg-1	0.280921	0.347561	0.89601	31696.1		1.20836			20617
prg-1	0.0460339	0.275258	0.938275	25493.6		0.971896			20617
prg-1	0.343181	0.354578	0.914892	33410.5		1.18007	1.11262	0.0792937	220617
prg-1	0.280843	0.3111	0.929616	29586		1.04498			220617
prg-1	0.370038	0.35842	0.89889	28665		1.01245			220617
prg-1	0.249231	0.351173	0.907587	32303.2		1.14095			220617
prg-1	-0.0456141	0.379397	0.904288	33540.7		1.18466			220617
prg-1	0.441175	0.320704	0.910941	28116.7		1.13564	1.17401	0.106214	240617
prg-1	0.40791	0.322305	0.896843	27030.4		1.09177			240617
prg-1	-0.00556221	0.360567	0.882336	29771.5		1.20248			240617
prg-1	0.0632778	0.356265	0.858772	33330.5		1.34623			240617
prg-1	0.155224	0.313923	0.925023	27083		1.09389			240617
Mutation	Nucleus.Distance	Area	Circularity	Intensity	Ctrl mean (Intensity)	fold change (Intensity)	mean of fold change (Intensity)	SD of fold change (Intensity)	Date
wild type	0.020467	0.408703	0.857379	25103.5	25095.1	1.00034	1	0.0554202	10817
wild type	0.0388187	0.363351	0.885133	23700.1		0.944413			10817
wild type	0.298254	0.397635	0.844713	26481.6		1.05525			10817
wild type	0.559568	0.479149	0.826291	29911	25382.3	1.17842	1	0.177961	180817
wild type	0.242595	0.367827	0.911892	25359		0.999083			180817
wild type	0.605829	0.401936	0.841257	20876.9		0.822499			180817
wild type	0.252615	0.435408	0.843506	29964.8	31855.4	0.940649	1	0.110704	210717
wild type	0.308871	0.513126	0.843833	35924.1		1.12772			210717
wild type	0.119139	0.418729	0.877751	29677.3		0.931627			210717
mut-16	0.0180763	0.167983	0.901531	3366.82		0.134163	0.112618	0.0235712	10817
mut-16	-0.227417	0.212878	0.83481	2254.16		0.089825			10817
mut-16	0.0322177	0.204238	0.819305	2190.55		0.0872902			10817
mut-16	0.0883934	0.169322	0.907293	3436.85		0.136953			10817
mut-16	0.0335072	0.243076	0.78756	2882.38		0.114858			10817
mut-16	-0.0962162	0.321418	0.752518	5815.38		0.229112	0.209994	0.0408551	180817
mut-16	-0.879857	0.311221	0.762373	6035.53		0.237785			180817
mut-16	0.102484	0.323553	0.749059	4139.47		0.163085			180817
mut-16	-0.299867	0.27786	0.819209	16616.2		0.521613	0.326833	0.199216	210717
mut-16	0.00590851	0.247164	0.786658	3932.8		0.123458			210717
mut-16	-0.356837	0.273904	0.827953	10685.2		0.335428			210717
Mutation	Nucleus.Distance	Area	Circularity	Intensity	Ctrl mean (Intensity)	fold change (Intensity)	mean of fold change (Intensity)	SD of fold change (Intensity)	Date
wild type	0.559568	0.479149	0.826291	29911	25382.3	1.17842	1	0.177961	180817
wild type	0.242595	0.367827	0.911892	25359		0.999083			180817
wild type	0.605829	0.401936	0.841257	20876.9		0.822499			180817
wild type	0.393312	0.456237	0.860167	28786.7	26837.3	1.07264	1	0.142325	270917
wild type	0.351094	0.425899	0.885129	29820.2		1.11115			270917
wild type	0.255095	0.394136	0.868905	21296.5		0.793543			270917
wild type	0.214804	0.43218	0.86668	27445.6		1.02267			270917
mut-2	-0.193167	0.227605	0.894409	6636.12		0.261447	0.276475	0.0803714	180817
mut-2	-0.27819	0.312842	0.772527	5195.22		0.204679			180817
mut-2	-0.388168	0.304824	0.804528	9221.39		0.3633			180817
mut-2	-0.21069	0.269756	0.856069	15359		0.5723	0.518457	0.0710361	270917
mut-2	-0.408437	0.258078	0.857008	15000.8		0.558953			270917
mut-2	-0.0759154	0.264303	0.852107	11159.9		0.415837			270917
mut-2	-0.209736	0.261179	0.857179	14136.2		0.526737			270917
Mutation	Nucleus.Distance	Area	Circularity	C2.Mean	Ctrl mean	fold change	mean of fold change	SD of fold change	Date
wild type	0.223649	0.434293	0.844005	30969.9	26230.8	1.18067	1	0.21556	20617
wild type	0.246126	0.442423	0.830604	28982.7		1.10491			20617
wild type	0.388824	0.389047	0.839665	18136.5		0.691421			20617
wild type	0.0898353	0.341241	0.918719	26834		1.023			20617
wild type	0.393312	0.456237	0.860167	28786.7	26837.3	1.07264	1	0.142325	270917
wild type	0.351094	0.425899	0.885129	29820.2		1.11115			270917
wild type	0.255095	0.394136	0.868905	21296.5		0.793543			270917
wild type	0.214804	0.43218	0.86668	27445.6		1.02267			270917
wild type	0.559568	0.479149	0.826291	29911	25382.3	1.17842	1	0.177961	180817
wild type	0.242595	0.367827	0.911892	25359		0.999083			180817
wild type	0.605829	0.401936	0.841257	20876.9		0.822499			180817
mut-15	0.111732	0.248138	0.954439	18198.5		0.693785	0.658129	0.0549678	20617
mut-15	0.117684	0.296252	0.943786	15602.8		0.594826			20617
mut-15	0.487121	0.242767	0.954526	17988.4		0.685775			20617
mut-15	0.0457383	0.36479	0.875276	25243.7		0.940622	0.860062	0.197232	270917
mut-15	-0.00121983	0.388004	0.887543	26951.7		1.00426			270917
mut-15	-0.100973	0.285517	0.905743	17049.8		0.635302			270917
mut-15	0.199133	0.281568	0.898068	14060.4		0.553945	0.496488	0.129788	180817
mut-15	0.0849071	0.302986	0.907964	14915.4		0.587631			180817
mut-15	-0.138686	0.277287	0.873146	8830.23		0.347889			180817

## Sheet: Figure 3d&table 1
PRG-1 condensates mean measurements per germline
Strain	Nucleus.Distance	Area	Circularity	C3.Mean	Ctrl mean	fold change	mean of fold change	SD of fold change	Date
wild type	0.275719	0.530856	0.80556	35314.7	30276.1	1.16642	1	0.272054	20617
wild type	0.295735	0.53312	0.785389	38932		1.2859			20617
wild type	0.451511	0.436493	0.809569	21255.2		0.702044			20617
wild type	0.125297	0.380872	0.864761	25602.5		0.845635			20617
wild type	0.402687	0.458402	0.847313	29715.9	29642.2	1.00249	1	0.118232	270917
wild type	0.341066	0.474076	0.864985	34029		1.14799			270917
wild type	0.275693	0.429645	0.84049	25456.1		0.858781			270917
wild type	0.275905	0.454011	0.841851	29367.7		0.99074			270917
wild type	0.507909	0.451789	0.833885	28661.8	26089.3	1.0986	1	0.172291	180817
wild type	0.297232	0.390551	0.882159	28707.1		1.10034			180817
wild type	0.66974	0.443195	0.819693	20899.1		0.801058			180817
mut-15	0.0825878	0.311576	0.878401	19444.5		0.642239	0.970872	0.306422	20617
mut-15	0.227521	0.478965	0.818878	37807.1		1.24874			20617
mut-15	0.595761	0.426742	0.801443	30931		1.02163			20617
mut-15	0.155134	0.519851	0.804452	37458.4		1.26369	1.17738	0.172488	270917
mut-15	0.0468635	0.538551	0.809603	38229.2		1.28969			270917
mut-15	-0.0393982	0.396979	0.850018	29013.2		0.97878			270917
mut-15	0.373105	0.303286	0.909352	22589		0.865834	0.879298	0.27304	180817
mut-15	0.0888426	0.437417	0.840963	30232.9		1.15882			180817
mut-15	0.254034	0.342223	0.88721	15999		0.61324			180817
Strain	Nucleus.Distance	Area	Circularity	C3.Mean	Ctrl mean	fold change	mean of fold change	SD of fold change	Date
wild type	0.00553005	0.422325	0.844563	16872.2	15800.2	1.06784	1	0.0648857	10817
wild type	0.10034	0.383373	0.868402	15699.3		0.993611			10817
wild type	0.325009	0.332971	0.87788	14829.2		0.938545			10817
wild type	0.507909	0.451789	0.833885	28661.8	26089.3	1.0986	1	0.172291	180817
wild type	0.297232	0.390551	0.882159	28707.1		1.10034			180817
wild type	0.66974	0.443195	0.819693	20899.1		0.801058			180817
wild type	0.287048	0.435695	0.824488	19280.2	25465	0.757123	1	0.21095	210717
wild type	0.239331	0.427977	0.870317	28966.3		1.13749			210717
wild type	0.113202	0.416012	0.87344	28148.6		1.10538			210717
mut-16	0.0915631	0.355686	0.868242	27492.8		1.74003	1.55641	0.246277	10817
mut-16	-0.0432312	0.337081	0.859945	18565.9		1.17504			10817
mut-16	0.285163	0.385089	0.837367	22955.6		1.45287			10817
mut-16	0.284174	0.35737	0.906291	27929.1		1.76764			10817
mut-16	0.34766	0.349416	0.859922	26014.8		1.64648			10817
mut-16	0.119078	0.359454	0.848785	20366.5		0.780644	0.699028	0.242166	180817
mut-16	0.0815288	0.286248	0.870863	11129.7		0.426599			180817
mut-16	0.251479	0.369466	0.849464	23215.4		0.889841			180817
mut-16	0.0978415	0.50872	0.77811	41674.5		1.63654	0.99309	0.593351	210717
mut-16	0.140204	0.314434	0.866443	11905.8		0.467537			210717
mut-16	0.155459	0.378126	0.842354	22286.9		0.875196			210717
Strain	Nucleus.Distance	Area	Circularity	C3.Mean	Ctrl mean	fold change	mean of fold change	SD of fold change	Date
wild type	0.315562	0.363801	0.800938	18768.4	25392.4	0.739135	1	0.239963	20817
wild type	0.0873403	0.399891	0.84128	26650.2		1.04953			20817
wild type	0.211708	0.445042	0.795845	30758.7		1.21133			20817
wild type	0.272212	0.338183	0.884841	21879.8	22053	0.992147	1	0.142591	40617
wild type	0.189648	0.350102	0.845082	18326.2		0.83101			40617
wild type	0.713873	0.346829	0.86827	25511.3		1.15682			40617
wild type	0.361888	0.315228	0.9096	19668.3		0.891866			40617
wild type	-0.208394	0.354931	0.873722	24879.2		1.12816			40617
wild type	0.175388	0.356176	0.859694	16173.9	18996.3	0.851421	1	0.306449	230717
wild type	0.315765	0.384409	0.863636	25285.5		1.33107			230717
wild type	0.239277	0.372728	0.814974	12357		0.650494			230717
wild type	0.488456	0.381357	0.856905	22168.9		1.16701			230717
deps-1 bn121	0.0672437	0.365791	0.857332	29505.4		1.16198	1.23187	0.0674509	20817
deps-1 bn121	0.0697559	0.454508	0.815949	32923.2		1.29658			20817
deps-1 bn121	-0.0059954	0.435862	0.832462	31412.3		1.23707			20817
deps-1 bn121	0.272029	0.40837	0.833245	34615.3		1.56964	1.33011	0.498471	40617
deps-1 bn121	0.260016	0.427969	0.814061	36270.4		1.64469			40617
deps-1 bn121	-0.00922333	0.274613	0.909583	16826.1		0.762984			40617
deps-1 bn121	0.192564	0.447391	0.815682	40676		1.84447			40617
deps-1 bn121	0.113959	0.253466	0.936389	18276.4		0.828752			40617
deps-1 bn121	0.0682059	0.433791	0.851376	32476.8		1.70964	1.57699	0.190327	230717
deps-1 bn121	0.0297329	0.432887	0.840724	32012.6		1.6852			230717
deps-1 bn121	0.239737	0.446369	0.856434	24654.8		1.29788			230717
deps-1 bn121	-0.0106729	0.407542	0.909523	30683.6		1.61524			230717
Strain	Nucleus.Distance	Area	Circularity	C2.Mean	Ctrl mean	fold change	mean of fold change	SD of fold change
wild type	0.0795958	0.465815	0.800408	19515.5	18077.2	1.07956	1	0.0574366
wild type	0.0882801	0.44972	0.795437	17957.8		0.993393
wild type	-0.160864	0.485151	0.751384	17042.6		0.942769
wild type	0.150603	0.466665	0.78021	17792.9		0.984273
deps-1 PBS	0.11138	0.376099	0.874092	25691.2		1.42119	1.36684	0.0557547
deps-1 PBS	0.0217003	0.443747	0.823763	24757.5		1.36955
deps-1 PBS	0.143674	0.38491	0.855404	23677.2		1.30978
sample	Nucleus.Distance	Area	Circularity	C2.Mean	C3.Mean	C3 ctrl average	fold change	mean of fold change	SD of fold change
wild type	0.211083	0.45706	0.803017	2749.8	19997.8	17670.8	1.13169
wild type	-0.0305376	0.457989	0.798828	3942.26	21143.1		1.1965
wild type	0.0328488	0.363242	0.831989	2309.05	11871.4		0.67181
deps-1 PBS	0.0791114	0.392699	0.815148	2942.12	20227.2		1.14467	1.28467	0.171074
deps-1 PBS	-0.0341793	0.447724	0.830624	3309.75	26070.8		1.47536
deps-1 PBS	0.00835322	0.449379	0.79574	2608.43	21805.6		1.23399
Strain	Nucleus.Distance	Area	Circularity	C3.Mean	Ctrl mean	fold change	mean of fold change	SD of fold change	Date
wild type	0.507909	0.451789	0.833885	28661.8	26089.3	1.0986	1	0.172291	180817
wild type	0.297232	0.390551	0.882159	28707.1		1.10034			180817
wild type	0.66974	0.443195	0.819693	20899.1		0.801058			180817
wild type	0.402687	0.458402	0.847313	29715.9	29642.2	1.00249	1	0.118232	270917
wild type	0.341066	0.474076	0.864985	34029		1.14799			270917
wild type	0.275693	0.429645	0.84049	25456.1		0.858781			270917
wild type	0.275905	0.454011	0.841851	29367.7		0.99074			270917
mut-2	-0.0321457	0.312405	0.919939	22528.4		0.863511	0.684482	0.217782	180817
mut-2	-0.114608	0.286939	0.854225	11532.2		0.442028			180817
mut-2	-0.166437	0.294437	0.876118	19512.4		0.747906			180817
mut-2	0.218597	0.502015	0.783643	37467.3		1.26399	1.25902	0.0826111	270917
mut-2	0.143296	0.508885	0.782371	39045.8		1.31724			270917
mut-2	0.315641	0.460158	0.789727	33811		1.14064			270917
mut-2	0.32992	0.505865	0.7806	38956		1.31421			270917

## Sheet: Figure 3e&table 1
MUT-16 condensates mean measurements per germline
Mutation	Nucleus.Distance	Area	Circularity	C2.Mean	mean of mean	fold change	mean of fold change	SD of fold change	Date
wildtype	0.221873	0.208567	0.963853	7373.89	7164.42	1.02924	1	0.112689	250118
wildtype	0.156693	0.19573	0.982945	7210.69		1.00646			250118
wildtype	0.261738	0.2215	0.981925	6908.67		0.964303			250118
wildtype	0.193505	0.224091	0.965566	14133.5	17476.3	0.808726			90218
wildtype	0.00903226	0.216677	0.975613	20139.7		1.1524			90218
wildtype	0.192589	0.223542	0.973944	18155.6		1.03887			90218
prg-1	-0.0957069	0.207474	0.949621	4254.94		0.593898	0.359191	0.261463	250118
prg-1	0.0641765	0.211985	0.9705	4959.41		0.692228			250118
prg-1	-0.117646	0.178004	0.861631	3000.12		0.171668			90218
prg-1	-0.126297	0.163923	0.87155	2977.13		0.170353			90218
prg-1	-0.02438	0.165568	0.877098	2932.69		0.16781			90218
Mutation	Nucleus.Distance	Area	Circularity	C2.Mean	mean of mean	fold change	mean of fold change	SD of fold change	Date
wildtype	0.303231	0.222362	0.943769	4891.39	5543.56	0.882355	1	0.328526	20817
wildtype	0.32603	0.239059	0.930129	6103.52		1.10101			20817
wildtype	0.20397	0.249366	0.948455	5635.78		1.01664			20817
wildtype	0.241271	0.195922	0.978411	10848.9	10970.1	0.988951			40617
wildtype	0.367638	0.209379	0.985483	11384.9		1.03781			40617
wildtype	1.0771	0.200139	0.973494	18266.3		1.6651			40617
wildtype	0.393741	0.183388	0.984341	10729.5		0.978073			40617
wildtype	-0.700159	0.148068	0.956729	3620.81		0.330062			40617
wildtype	0.239972	0.195336	0.95986	7375.73	7846.94	0.93995			230717
wildtype	0.165803	0.191703	0.914708	4747.15		0.604968			230717
wildtype	0.255	0.209375	0.969472	10079.3		1.28449			230717
wildtype	0.474341	0.208325	0.945667	9185.52		1.17059			230717
deps-1 null	0.134294	0.144765	0.985706	11629.3		2.0978	1.64221	0.861098	20817
deps-1 null	0.26465	0.17915	0.99515	12720.9		1.1596			40617
deps-1 null	0.2714	0.2312	0.9872	27908.4		2.54405			40617
deps-1 null	0.330529	0.210941	0.966706	16939.7		1.54417			40617
deps-1 null	0.294154	0.311769	0.971923	21228.1		1.93509			40617
deps-1 null	0.301929	0.278893	0.975036	18465.4		2.3532			230717
deps-1 null	0.0242033	0.389179	0.737455	2647.77		0.337428			230717
deps-1 null	-0.237618	0.124746	0.953134	2675.05		0.340904			230717
deps-1 null	-0.474048	0.204619	0.985238	19363.7		2.46767			230717
Mutation	Nucleus.Distance	Area	Circularity	C2.Mean	mean of mean	fold change	mean of fold change	SD of fold change	Date
wildtype	0.0872566	0.282414	0.911546	12075.9	9382.73	1.28704	1	0.226478	60718
wildtype	0.1035	0.240104	0.923458	8335.88		0.888428			60718
wildtype	-0.278039	0.24082	0.910523	8414.74		0.896833			60718
wildtype	-0.111793	0.221025	0.962777	8704.39		0.927704			60718
wildtype	0.406152	0.203739	0.979478	8861	9357.63	0.946929			240318
wildtype	0.144875	0.169781	0.993094	12511.5		1.33704			240318
wildtype	0.390259	0.162296	0.988296	6700.39		0.716035			240318
deps-1 PBS	0.12624	0.2486	0.97792	29908.3		3.18758	2.42839	0.779589	60718
deps-1 PBS	0.158818	0.184545	0.990182	19969.4		2.12831			60718
deps-1 PBS	-0.082619	0.184952	0.986762	11730.5		1.25023			60718
deps-1 PBS	0.1639	0.28455	0.9415	23814.8		2.54496			240318
deps-1 PBS	0.122111	0.328667	0.983444	28361.5		3.03084			240318

## Sheet: Figure 4a
Figure 4a
	wt	wt	prg-1	prg-1	deps-1	deps-1
Total Unique mapping reads	8999272	1281336	9331981	641198	5046835	6833458
Geneid	wt reads	wt reads	prg-1 reads	prg-1 reads	deps-1 reads	deps-1 reads
21ur-15398	0	0	0	0	0	0
21ur-15058	0	0	0	0	0	0
21ur-13870	0	0	0	0	0	0
21ur-15502	0	0	0	0	0	0
21ur-11975	0	0	0	0	0	0
21ur-14154	1	0	0	0	0	0
21ur-11651	0	0	0	0	0	1
21ur-13596	0	0	0	0	0	0
21ur-14524	0	0	0	0	0	0
21ur-9839	0	0	0	0	0	0
21ur-9982	0	0	0	0	1	0
21ur-13178	3	0	0	0	0	2
21ur-14173	0	0	0	0	0	0
21ur-11702	0	0	0	0	0	0
21ur-15031	0	0	0	0	0	0
21ur-15339	0	0	0	0	0	0
21ur-15659	0	0	0	0	0	0
21ur-11644	0	0	0	0	0	0
21ur-7342	0	0	0	0	0	0
21ur-15315	0	0	0	0	0	0
21ur-14138	0	0	0	0	0	0
21ur-14769	0	0	0	0	0	0
21ur-12334	0	0	0	0	0	0
21ur-14628	0	0	0	0	0	0
21ur-12920	0	0	0	0	0	0
21ur-15431	0	0	0	0	0	0
21ur-12191	0	0	0	0	0	0
21ur-12925	0	0	0	0	1	0
21ur-15093	0	0	0	0	0	0
21ur-8722	0	0	0	0	1	0
21ur-11956	0	0	0	0	0	0
21ur-15101	0	0	0	0	0	0
21ur-15544	0	0	0	0	0	0
21ur-15392	0	0	0	0	1	0
21ur-10092	0	0	0	0	0	0
21ur-14490	0	0	0	0	0	0
21ur-12305	0	0	0	0	0	0
21ur-12341	11	1	0	0	9	8
21ur-15323	0	0	0	0	0	0
21ur-9143	0	0	0	0	0	0
21ur-15340	0	0	0	0	0	0
21ur-15336	2	0	0	0	2	10
21ur-13832	0	0	0	0	0	0
21ur-15363	0	0	0	0	0	0
21ur-15266	0	0	0	0	0	0
21ur-12877	0	0	0	0	0	0
21ur-13377	0	0	0	0	0	0
21ur-14932	0	0	0	0	0	0
21ur-12792	0	0	0	0	0	0
21ur-8852	0	0	0	0	0	0
21ur-13827	0	0	0	0	0	0
21ur-12866	0	0	0	0	0	0
21ur-13757	2	0	1	0	3	3
21ur-14278	0	0	0	0	0	0
21ur-14854	0	0	0	0	0	0
21ur-13560	0	0	0	0	0	0
21ur-12710	0	0	0	0	0	0
21ur-12141	0	0	0	0	0	0
21ur-10392	0	0	0	0	1	0
21ur-14790	0	0	0	0	0	0
21ur-15384	2	1	1	0	1	0
21ur-14753	0	0	0	0	0	0
21ur-15248	0	0	0	0	0	0
21ur-14330	0	0	0	0	0	0
21ur-13417	0	0	0	0	0	0
21ur-13378	0	0	0	0	0	0
21ur-14826	0	0	0	0	0	0
21ur-10923	0	0	0	0	0	0
21ur-11640	0	0	0	0	0	0
21ur-15462	0	0	0	0	0	0
21ur-12056	0	0	0	0	0	0
21ur-12361	0	0	0	0	0	0
21ur-13369	0	0	0	0	0	0
21ur-12685	0	0	0	0	0	0
21ur-14194	0	0	0	0	0	0
21ur-14915	0	0	0	0	0	0
21ur-11768	0	0	0	0	0	0
21ur-14055	0	0	0	0	0	0
21ur-10977	0	0	0	0	0	0
21ur-10679	0	0	0	0	0	0
21ur-14304	0	0	0	0	0	0
21ur-15049	0	0	0	0	0	0
21ur-13344	0	0	0	0	0	0
21ur-14789	0	0	0	0	0	0
21ur-11653	0	0	0	0	0	0
21ur-14985	0	0	0	0	0	2
21ur-11921	0	0	0	0	0	0
21ur-14829	0	0	0	0	1	2
21ur-15011	0	0	0	0	0	0
21ur-10609	0	0	0	0	0	0
21ur-11079	0	0	0	0	0	0
21ur-15085	0	0	0	0	0	0
21ur-14767	0	0	0	0	0	0
21ur-13392	0	0	0	0	0	0
21ur-13351	0	0	0	0	0	0
21ur-14438	0	0	0	0	0	0
21ur-13393	0	0	0	0	0	0
21ur-14825	0	0	0	0	0	0
21ur-15485	0	0	0	0	0	0
21ur-12258	0	0	0	0	0	0
21ur-13884	0	0	0	0	0	0
21ur-11059	0	0	0	0	0	0
21ur-14353	0	0	0	0	0	0
21ur-12194	0	0	0	0	0	0
21ur-14905	0	0	0	0	0	0
21ur-12229	0	0	0	0	0	0
21ur-13306	0	0	0	0	0	0
21ur-15143	0	0	0	0	0	0
21ur-13441	0	0	0	0	0	0
21ur-13198	0	0	0	0	0	0
21ur-13262	0	0	0	0	0	0
21ur-8896	0	0	0	0	0	0
21ur-15379	0	0	0	0	0	0
21ur-15033	0	0	0	0	0	0
21ur-15622	0	0	0	0	0	0
21ur-14682	0	0	0	0	0	0
21ur-10209	2	0	0	0	1	7
21ur-12286	0	0	0	0	0	0
21ur-11578	0	0	0	0	0	0
21ur-14649	0	0	0	0	0	0
21ur-13802	0	0	0	0	0	0
21ur-14351	0	0	0	0	0	0
21ur-13032	0	0	0	0	0	0
21ur-13270	0	0	0	0	0	0
21ur-12218	0	0	0	0	0	1
21ur-15168	0	0	0	0	0	0
21ur-14694	0	0	0	0	0	0
21ur-14486	0	0	0	0	0	0
21ur-15365	0	0	0	0	0	0
21ur-12485	2	6	0	0	1	7
21ur-14733	0	0	0	0	0	0
21ur-14531	0	0	0	0	0	0
21ur-15035	0	0	0	0	0	0
21ur-13851	0	0	0	0	0	0
21ur-13189	0	0	0	0	0	0
21ur-14859	0	0	0	0	0	0
21ur-14381	0	0	0	0	0	0
21ur-13195	0	0	0	0	0	0
21ur-10927	0	0	0	0	0	0
21ur-13859	0	0	0	0	1	0
21ur-14066	0	0	0	0	0	0
21ur-12491	0	0	0	0	0	0
21ur-9450	2	0	0	0	1	0
21ur-14827	0	0	0	0	1	0
21ur-13221	0	0	0	0	0	0
21ur-10895	23	0	25	0	38	32
21ur-14715	0	0	0	0	0	0
21ur-14776	0	0	0	0	0	0
21ur-11827	0	0	0	0	0	0
21ur-10460	0	0	0	0	0	1
21ur-15167	0	0	0	0	0	0
21ur-14576	0	0	0	0	0	0
21ur-12786	0	0	0	0	0	0
21ur-11069	0	0	0	0	0	0
21ur-14700	0	0	0	0	0	0
21ur-13302	0	0	0	0	0	0
21ur-12534	0	0	0	0	0	0
21ur-15270	0	0	0	0	0	0
21ur-12236	0	0	0	0	0	0
21ur-13168	0	0	0	0	1	0
21ur-14637	0	0	0	0	0	0
21ur-15418	0	0	0	0	0	0
21ur-12347	0	0	0	0	0	0
21ur-15514	0	0	0	0	0	0
21ur-15491	0	0	0	0	0	0
21ur-15383	0	0	0	0	0	0
21ur-13975	0	0	0	0	0	0
21ur-15138	0	0	0	0	0	0
21ur-15402	0	0	0	0	0	0
21ur-13977	3	0	6	0	8	2
21ur-14796	0	0	0	0	0	0
21ur-13956	0	0	0	0	0	0
21ur-15243	0	0	0	0	0	0
21ur-14713	0	0	0	0	0	0
21ur-14647	0	0	0	0	0	0
21ur-15104	0	0	0	0	0	0
21ur-15081	0	0	0	0	0	0
21ur-14673	0	0	0	0	0	0
21ur-14587	0	0	0	0	0	0
21ur-13303	0	0	0	0	0	0
21ur-14520	0	0	0	0	0	0
21ur-15073	0	0	0	0	0	0
21ur-14846	0	0	0	0	0	0
21ur-14863	0	0	0	0	0	0
21ur-15010	0	0	0	0	0	0
21ur-13193	29	0	0	0	32	51
21ur-11561	0	0	0	0	0	0
21ur-14121	0	0	0	0	0	0
21ur-13188	0	0	0	0	0	0
21ur-13343	0	0	0	0	0	0
21ur-13684	3	0	4	0	2	3
21ur-12752	1	0	3	0	0	0
21ur-12126	0	0	0	0	4	3
21ur-15494	0	0	0	0	0	0
21ur-15242	0	0	0	0	0	0
21ur-15294	0	0	0	0	0	0
21ur-15260	0	0	0	0	0	0
21ur-12557	1	0	0	0	0	0
21ur-15501	0	0	0	0	0	0
21ur-11706	0	0	0	0	0	0
21ur-10786	0	0	0	0	0	0
21ur-11580	0	0	0	0	0	0
21ur-11815	0	0	0	0	1	0
21ur-13047	0	0	0	0	0	0
21ur-14990	0	0	0	0	0	0
21ur-14970	0	0	0	0	0	0
21ur-13062	0	0	0	0	0	0
21ur-12787	0	0	0	0	0	0
21ur-15445	0	0	0	0	0	0
21ur-13385	0	0	0	0	0	0
21ur-13267	0	0	0	0	0	0
21ur-9757	165	15	112	6	17	21
21ur-14662	0	0	0	0	0	0
21ur-14729	0	0	0	0	0	0
21ur-14791	0	0	0	0	0	0
21ur-13383	0	0	0	0	0	0
21ur-11978	0	0	0	0	0	0
21ur-15146	0	0	0	0	0	0
21ur-12946	0	0	0	0	0	0
21ur-14857	7	0	0	0	1	7
21ur-14989	0	0	0	0	0	0
21ur-15024	0	0	0	0	0	0
21ur-12945	0	0	0	0	0	0
21ur-12431	0	0	0	0	0	0
21ur-15282	0	0	0	0	0	0
21ur-14764	0	0	0	0	0	0
21ur-14380	0	0	0	0	0	0
21ur-15048	0	0	0	0	0	0
21ur-13287	0	0	0	0	0	0
21ur-14152	0	0	0	0	0	0
21ur-14752	0	0	0	0	0	0
21ur-13027	0	0	0	0	0	0
21ur-11587	4	0	0	0	0	0
21ur-11723	0	0	0	0	0	0
21ur-13976	0	0	0	0	0	0
21ur-14934	0	0	0	0	0	0
21ur-15152	0	0	0	0	0	0
21ur-15511	0	0	0	0	0	0
21ur-14574	0	0	0	0	0	0
21ur-15047	0	0	0	0	0	0
21ur-15624	0	0	0	0	0	0
21ur-15342	0	0	0	0	0	0
21ur-14519	0	0	0	0	0	0
21ur-15070	0	0	0	0	0	0
21ur-12247	0	0	0	0	0	0
21ur-12998	1	0	0	0	0	0
21ur-15500	0	0	0	0	0	1
21ur-10165	0	0	0	0	0	0
21ur-15051	0	0	0	0	0	0
21ur-12511	0	0	0	0	0	0
21ur-13012	0	0	0	0	0	0
21ur-14279	0	0	0	0	0	0
21ur-10121	0	1	0	0	3	0
21ur-10974	0	0	0	0	0	0
21ur-13607	0	0	0	0	0	0
21ur-13297	0	0	0	0	0	0
21ur-13424	1	0	0	0	2	0
21ur-14097	0	0	0	0	0	0
21ur-13239	0	0	0	0	0	0
21ur-14363	0	0	0	0	0	0
21ur-13581	0	0	0	0	0	0
21ur-13210	0	0	0	0	0	0
21ur-15115	0	0	0	0	0	0
21ur-13704	0	0	0	0	0	2
21ur-13013	0	0	0	0	0	0
21ur-15592	0	0	0	0	0	0
21ur-14115	2	0	0	0	0	1
21ur-15065	0	0	0	0	0	0
21ur-14470	0	0	0	0	0	0
21ur-14159	0	0	0	0	0	0
21ur-12555	0	0	0	0	0	0
21ur-15566	0	0	0	0	0	0
21ur-9719	2	0	2	0	1	6
21ur-10570	0	0	0	0	0	0
21ur-15013	0	0	0	0	0	0
21ur-13848	0	0	0	0	0	0
21ur-14416	0	0	0	0	0	0
21ur-15476	0	0	0	0	0	0
21ur-15001	0	0	0	0	0	0
21ur-14231	0	0	0	0	0	0
21ur-15084	0	0	0	0	0	0
21ur-12348	0	0	0	0	0	0
21ur-15107	0	0	0	0	0	0
21ur-12461	0	0	0	0	0	0
21ur-10665	0	0	0	0	0	0
21ur-15251	0	0	0	0	0	0
21ur-15536	0	0	0	0	0	0
21ur-14459	0	0	0	0	0	1
21ur-12224	0	0	0	0	0	0
21ur-15328	0	0	0	0	0	0
21ur-12269	0	0	0	0	0	0
21ur-15079	0	0	0	0	0	0
21ur-15005	0	0	0	0	0	0
21ur-13260	0	0	0	0	0	0
21ur-13421	0	0	0	0	0	0
21ur-8856	0	0	0	0	0	0
21ur-13150	0	0	0	0	0	0
21ur-7915	0	0	0	0	0	0
21ur-14255	0	0	0	0	0	0
21ur-15354	0	0	0	0	0	0
21ur-13016	0	0	0	0	0	0
21ur-12253	0	0	0	0	0	0
21ur-14455	0	0	0	0	1	0
21ur-11655	0	0	0	0	0	0
21ur-12641	0	0	0	0	0	0
21ur-14743	0	0	0	0	0	0
21ur-15144	0	0	0	0	1	0
21ur-13237	0	0	0	0	0	0
21ur-14023	0	0	0	0	0	0
21ur-15153	0	0	0	0	0	0
21ur-14803	0	0	0	0	0	0
21ur-13312	0	0	0	0	0	0
21ur-14419	0	0	0	0	0	0
21ur-11576	0	0	0	0	0	0
21ur-11893	0	0	0	0	0	0
21ur-14870	0	0	0	0	0	0
21ur-12947	2	0	0	0	0	2
21ur-14382	0	0	0	0	1	0
21ur-10601	0	0	0	0	0	0
21ur-10724	0	0	0	0	0	0
21ur-13251	0	0	0	0	0	0
21ur-14348	0	0	0	0	0	0
21ur-14064	0	0	0	0	0	0
21ur-12769	0	0	0	0	0	0
21ur-12216	0	0	0	0	0	0
21ur-12110	0	0	0	0	0	0
21ur-13247	0	0	0	0	0	0
21ur-14874	0	0	0	0	0	0
21ur-15702	0	0	0	0	0	0
21ur-12394	0	0	0	0	0	0
21ur-15136	0	0	0	0	0	0
21ur-14109	0	0	0	0	0	0
21ur-13509	0	0	0	0	0	0
21ur-9904	0	0	0	0	0	0
21ur-13356	0	0	0	0	0	0
21ur-14059	0	0	0	0	0	0
21ur-14233	0	0	0	0	0	0
21ur-10341	0	0	0	0	0	0
21ur-12013	0	0	0	0	0	0
21ur-13292	0	0	0	0	0	0
21ur-15388	0	0	0	0	0	0
21ur-15122	0	0	0	0	0	0
21ur-15505	0	0	0	0	0	0
21ur-13664	0	0	0	0	0	0
21ur-15362	0	0	0	0	0	0
21ur-11674	0	0	0	0	0	0
21ur-13752	0	0	0	0	0	0
21ur-12975	0	0	1	0	0	0
21ur-15036	0	0	0	0	0	0
21ur-14759	0	0	0	0	0	0
21ur-14875	0	0	0	0	0	0
21ur-12252	0	0	0	0	0	0
21ur-15586	0	0	0	0	0	0
21ur-12708	0	0	0	0	0	0
21ur-15487	0	0	0	0	0	0
21ur-14723	0	0	0	0	0	0
21ur-13122	0	0	0	0	0	0
21ur-12879	0	0	0	0	0	0
21ur-14094	0	0	0	0	0	0
21ur-12105	1	0	0	0	0	0
21ur-14151	0	0	0	0	0	0
21ur-14750	0	0	0	0	0	0
21ur-13675	0	0	0	0	0	0
21ur-12330	0	0	0	0	0	0
21ur-12280	2	0	0	0	0	1
21ur-12468	0	0	0	0	0	0
21ur-15063	0	0	0	0	0	0
21ur-13561	0	0	0	0	0	0
21ur-15630	0	0	0	0	0	0
21ur-15588	0	0	3	0	2	2
21ur-12508	0	0	0	0	0	0
21ur-12551	0	0	0	0	0	0
21ur-13177	1	0	0	0	0	0
21ur-15059	0	0	0	0	0	0
21ur-13160	0	0	0	0	3	2
21ur-14446	0	0	0	0	0	0
21ur-12174	0	0	0	0	0	0
21ur-14887	0	0	0	0	0	0
21ur-12524	0	0	0	0	0	1
21ur-13846	0	0	0	0	0	0
21ur-14903	0	0	0	0	0	0
21ur-14856	0	1	0	0	1	0
21ur-14375	0	0	0	0	0	0
21ur-13241	0	0	0	0	0	0
21ur-13407	0	0	0	0	0	0
21ur-10024	0	0	0	0	0	0
21ur-11903	0	0	0	0	1	0
21ur-12331	0	0	0	0	0	0
21ur-9838	0	0	0	0	0	0
21ur-13435	0	0	0	0	0	0
21ur-9890	2	0	0	0	0	0
21ur-13634	0	0	0	0	0	1
21ur-13355	0	1	0	0	0	0
21ur-9056	1	0	0	0	2	2
21ur-14085	0	0	0	0	0	0
21ur-9960	0	0	0	0	0	0
21ur-15541	0	0	0	0	0	0
21ur-11429	1	0	0	0	2	2
21ur-9743	0	0	0	0	0	1
21ur-10512	0	0	0	0	0	0
21ur-10967	0	0	0	0	0	0
21ur-10792	0	0	0	0	0	0
21ur-7600	0	0	0	0	0	0
21ur-13745	1	0	0	0	1	1
21ur-13615	2	0	0	0	0	0
21ur-9902	0	0	0	0	0	0
21ur-13337	0	0	0	0	0	0
21ur-6241	0	0	0	0	0	0
21ur-9795	0	0	0	0	0	0
21ur-6355	3	0	0	0	2	3
21ur-6623	0	0	0	0	0	1
21ur-8787	165	6	0	0	239	230
21ur-10653	0	0	0	0	0	0
21ur-14699	0	0	0	0	0	0
21ur-15151	0	0	0	0	0	0
21ur-12118	1	0	0	0	1	0
21ur-14763	0	0	0	0	0	0
21ur-6748	0	0	0	0	0	0
21ur-9676	0	0	0	0	0	0
21ur-11267	0	0	0	0	0	0
21ur-8301	0	0	0	0	0	0
21ur-10447	0	0	0	0	0	0
21ur-9878	0	0	0	0	0	0
21ur-8392	0	0	0	0	0	1
21ur-14640	0	0	0	0	0	0
21ur-12002	0	0	0	0	0	0
21ur-1816	0	0	0	0	0	0
21ur-9113	0	0	0	0	0	0
21ur-103	106	13	68	0	60	92
21ur-7555	0	0	0	0	0	0
21ur-3256	1	1	0	0	1	0
21ur-3648	1	0	0	0	2	1
21ur-5268	8	0	0	0	5	10
21ur-2692	0	0	0	0	0	0
21ur-7928	3	1	1	0	7	2
21ur-233	11	5	0	0	9	14
21ur-14047	0	0	0	0	0	0
21ur-5552	0	0	0	0	0	0
21ur-7652	0	0	0	0	0	0
21ur-9255	0	0	0	0	0	0
21ur-1103	0	0	0	0	0	0
21ur-13082	0	0	0	0	0	0
21ur-9515	0	0	0	0	0	0
21ur-8591	3	1	0	0	5	3
21ur-8467	0	0	0	0	0	1
21ur-10158	0	0	0	0	0	0
21ur-13380	0	0	0	0	0	0
21ur-5006	0	0	0	0	0	0
21ur-1855	0	0	0	0	0	0
21ur-14292	0	0	0	0	0	0
21ur-7492	0	0	0	0	0	0
21ur-193	0	0	0	0	0	0
21ur-9573	0	0	0	0	0	0
21ur-9232	0	0	0	0	0	0
21ur-6167	4	0	0	0	5	8
21ur-5162	0	0	0	0	0	0
21ur-10569	0	0	0	0	0	0
21ur-8678	0	0	0	0	0	0
21ur-11954	0	0	0	0	0	0
21ur-4047	0	0	0	0	0	0
21ur-1381	2	2	0	0	1	1
21ur-12093	0	0	0	0	0	0
21ur-11367	0	0	0	0	0	0
21ur-8396	1	0	0	0	0	0
21ur-4056	0	0	0	0	0	0
21ur-14795	0	0	0	0	0	0
21ur-1320	0	0	0	0	1	0
21ur-3389	0	0	0	0	0	0
21ur-12825	1	0	0	0	0	0
21ur-4504	0	0	0	0	0	0
21ur-15518	0	0	0	0	0	0
21ur-1940	4	1	0	0	2	2
21ur-9276	0	0	0	0	0	0
21ur-15300	0	0	0	0	0	0
21ur-8225	0	0	0	0	0	0
21ur-9093	0	0	0	0	0	0
21ur-6666	30	0	1	0	19	21
21ur-9649	0	1	2	0	3	3
21ur-13290	0	0	0	0	0	0
21ur-13074	0	0	0	0	0	0
21ur-8485	0	0	0	0	0	0
21ur-10451	0	0	0	0	0	0
21ur-13101	0	0	0	0	0	0
21ur-15441	0	0	0	0	0	0
21ur-6713	0	0	0	0	0	0
21ur-13948	0	0	0	0	0	0
21ur-12868	0	0	0	0	0	0
21ur-6750	33	6	0	0	19	43
21ur-8146	0	0	0	0	0	0
21ur-13180	0	0	0	0	0	0
21ur-8317	0	0	0	0	0	0
21ur-15037	0	0	0	0	0	0
21ur-7358	0	0	0	0	0	0
21ur-9921	5	0	0	0	0	0
21ur-12548	0	0	0	0	0	0
21ur-6923	8	0	0	0	13	19
21ur-9886	0	0	0	0	0	0
21ur-9338	0	0	0	0	2	1
21ur-9274	0	0	0	0	0	0
21ur-11859	0	0	0	0	1	0
21ur-10046	1	0	0	0	0	1
21ur-14721	0	0	0	0	0	0
21ur-15329	0	0	0	0	0	1
21ur-8188	1	1	0	0	1	0
21ur-9646	0	0	0	0	0	0
21ur-14702	0	0	0	0	0	0
21ur-7994	0	0	0	0	0	0
21ur-13154	0	0	0	0	0	0
21ur-14163	0	0	0	0	0	0
21ur-15199	0	0	0	0	0	0
21ur-1212	0	0	0	0	0	0
21ur-2777	9	1	0	0	4	3
21ur-10013	0	0	0	0	0	0
21ur-11858	0	0	0	0	0	0
21ur-4189	0	0	0	0	0	0
21ur-11972	0	0	0	0	0	0
21ur-11519	0	0	0	0	0	0
21ur-9908	0	0	0	0	0	0
21ur-10439	0	0	0	0	0	0
21ur-12940	0	0	0	0	0	0
21ur-7444	0	0	0	0	0	0
21ur-1541	0	0	0	0	0	0
21ur-12544	0	0	0	0	0	0
21ur-14710	0	0	0	0	0	0
21ur-8170	4	0	0	0	11	4
21ur-8251	0	0	0	0	0	1
21ur-8864	0	0	0	0	0	0
21ur-15184	0	0	0	0	0	0
21ur-6392	50	15	0	0	54	38
21ur-13801	0	0	0	0	0	0
21ur-7495	0	0	0	0	0	0
21ur-4152	0	0	0	0	0	0
21ur-1583	0	0	2	0	0	1
21ur-11720	0	0	0	0	0	0
21ur-5728	14	1	3	0	10	5
21ur-7569	0	0	0	0	0	0
21ur-12589	0	0	0	0	0	0
21ur-15292	0	0	0	0	0	0
21ur-8691	0	0	0	0	0	0
21ur-4153	0	0	0	0	0	0
21ur-5688	0	0	0	0	0	0
21ur-10686	1	5	0	1	0	6
21ur-14175	0	0	0	0	0	0
21ur-5686	2	3	0	0	2	0
21ur-756	16	5	0	0	21	31
21ur-5759	0	0	0	0	0	0
21ur-13131	0	0	0	0	0	0
21ur-14911	0	0	0	0	0	0
21ur-10989	0	0	0	0	0	0
21ur-1302	3	0	0	0	0	3
21ur-152	0	0	0	0	0	1
21ur-3978	0	0	0	0	0	0
21ur-10939	0	0	0	0	0	0
21ur-3048	2	1	0	0	0	0
21ur-13440	0	0	0	0	0	0
21ur-7797	0	0	0	0	0	0
21ur-1929	0	0	0	0	6	2
21ur-13372	0	0	0	0	0	0
21ur-12116	0	0	0	0	0	0
21ur-12228	0	0	0	0	0	0
21ur-9936	0	0	0	0	0	0
21ur-12898	0	0	0	0	0	0
21ur-4175	0	0	0	0	0	0
21ur-8981	0	0	0	0	0	0
21ur-6675	0	0	0	0	3	1
21ur-9737	0	0	0	0	0	0
21ur-13008	0	0	0	0	0	0
21ur-7622	0	0	0	0	0	0
21ur-14417	0	0	0	0	0	0
21ur-13648	0	0	0	0	0	0
21ur-9794	0	0	0	0	0	0
21ur-6550	0	0	0	0	0	0
21ur-11221	0	0	0	0	0	0
21ur-11065	0	0	0	0	0	0
21ur-7016	0	0	0	0	0	0
21ur-13354	0	0	0	0	0	0
21ur-8358	19	3	0	0	11	5
21ur-13790	0	0	0	0	0	0
21ur-10346	0	0	0	0	0	0
21ur-5673	0	0	0	0	0	0
21ur-9158	2	1	0	0	2	0
21ur-9723	4	0	0	0	0	1
21ur-7514	0	0	0	0	0	0
21ur-13487	0	0	0	0	0	0
21ur-7568	0	0	0	0	4	0
21ur-7998	1	0	0	0	0	0
21ur-9261	0	0	0	0	0	0
21ur-5116	6	1	1	0	5	4
21ur-1423	0	1	0	0	0	0
21ur-15672	0	0	0	0	0	0
21ur-15516	0	0	0	0	0	0
21ur-9551	0	0	0	0	0	0
21ur-13794	0	0	0	0	0	0
21ur-14065	0	0	0	0	0	0
21ur-13024	0	0	0	0	0	0
21ur-10900	0	0	0	0	0	0
21ur-14418	0	0	0	0	0	0
21ur-15188	0	0	0	0	0	0
21ur-10347	0	0	0	0	0	0
21ur-8180	0	0	0	0	0	1
21ur-9157	0	0	0	0	0	0
21ur-15133	0	0	0	0	0	0
21ur-8984	28	10	0	0	24	14
21ur-3606	41	2	0	0	50	24
21ur-9517	0	0	0	0	0	0
21ur-7929	0	0	0	0	0	0
21ur-9285	0	1	0	0	0	2
21ur-14494	2	0	0	0	0	0
21ur-9105	0	0	0	0	0	0
21ur-7179	2	0	2	0	2	0
21ur-4542	0	0	0	0	1	0
21ur-9956	0	0	0	0	0	0
21ur-13580	0	0	0	0	0	0
21ur-6625	0	1	0	0	0	0
21ur-10842	0	0	0	0	0	0
21ur-7881	0	0	0	0	0	0
21ur-1824	0	0	0	0	0	0
21ur-13918	0	0	0	0	0	0
21ur-7584	3	0	0	0	6	5
21ur-2441	1	0	0	0	0	0
21ur-12751	0	0	0	0	0	0
21ur-1750	0	0	0	0	0	0
21ur-3882	2	0	0	0	3	6
21ur-357	0	0	0	0	0	0
21ur-5256	0	0	0	0	0	0
21ur-2669	5	0	0	0	5	3
21ur-3295	4	1	0	0	0	2
21ur-11641	0	0	0	0	0	0
21ur-6701	6	0	1	0	0	7
21ur-4237	0	0	0	0	0	0
21ur-14328	0	0	0	0	0	0
21ur-8708	0	0	0	0	0	0
21ur-9398	0	0	0	0	0	0
21ur-10997	0	0	0	0	0	0
21ur-12315	0	0	0	0	0	0
21ur-11434	0	0	0	0	0	0
21ur-4650	0	0	0	0	0	0
21ur-9258	0	0	0	0	0	0
21ur-11853	0	0	0	0	0	0
21ur-12260	0	0	0	0	0	0
21ur-15314	0	0	0	0	0	0
21ur-1931	0	0	0	0	0	0
21ur-9819	2	0	0	0	0	0
21ur-5126	2	0	0	0	1	0
21ur-2020	0	0	0	0	0	0
21ur-11733	0	0	0	0	0	0
21ur-9201	0	0	0	0	0	0
21ur-14036	3	0	0	0	1	0
21ur-10818	0	0	0	0	0	0
21ur-7153	28	0	0	0	6	14
21ur-15404	0	0	0	0	0	0
21ur-13662	0	0	0	0	0	0
21ur-8277	0	0	0	0	1	7
21ur-4975	0	0	0	0	0	0
21ur-3455	0	0	0	0	0	0
21ur-10032	4	2	0	0	2	2
21ur-8756	3	1	0	0	2	3
21ur-12618	0	0	0	0	0	0
21ur-8538	0	0	0	0	2	0
21ur-10362	0	0	0	0	0	0
21ur-7969	0	0	0	0	0	0
21ur-12481	0	0	0	0	0	0
21ur-11202	11	1	0	0	10	16
21ur-8574	0	0	0	0	0	0
21ur-7215	0	0	0	0	1	3
21ur-14794	0	0	0	0	0	0
21ur-8750	0	0	0	0	0	0
21ur-14009	0	0	0	0	0	0
21ur-13077	0	0	0	0	0	0
21ur-5530	24	5	1	0	37	41
21ur-6321	13	3	0	0	3	10
21ur-12245	2	1	4	0	1	3
21ur-10397	0	0	0	0	0	0
21ur-11172	0	0	0	0	0	0
21ur-7903	0	0	0	0	0	0
21ur-12521	2	0	0	0	0	0
21ur-10546	0	1	0	0	0	0
21ur-14740	0	0	0	0	0	0
21ur-10115	0.25	0.08	0.19	0	0.44	0.29
21ur-8603	2	0	0	0	4	6
21ur-12147	0	0	0	0	0	0
21ur-13627	0	0	0	0	0	0
21ur-10805	0	0	0	0	0	0
21ur-9528	0	0	0	0	0	0
21ur-6413	19	7	0	0	14	25
21ur-14081	0	0	0	0	0	0
21ur-14897	0	0	0	0	0	0
21ur-12605	0	0	0	0	0	0
21ur-7226	0	0	0	0	0	0
21ur-13671	0	0	0	0	0	0
21ur-9012	0	0	0	0	0	0
21ur-1875	5	3	0	0	2	3
21ur-1140	0	0	0	0	0	0
21ur-14544	0	0	0	0	0	0
21ur-3393	0	0	0	0	0	0
21ur-1192	0	0	0	0	0	0
21ur-7879	1	1	0	0	0	3
21ur-15014	1	0	6	0	2	0
21ur-1427	0	0	0	0	0	0
21ur-13860	0	0	0	0	0	0
21ur-15281	0	0	0	0	0	0
21ur-13993	0	0	0	0	0	0
21ur-7843	0	0	0	0	0	0
21ur-13663	0	0	0	0	0	0
21ur-15180	0	0	0	0	0	0
21ur-2652	0	0	0	0	0	0
21ur-1626	15	7	0	0	7	9
21ur-6548	32	7	0	0	29	41
21ur-11312	0	0	0	0	0	0
21ur-9914	0	1	0	0	0	0
21ur-9855	0	0	0	0	0	0
21ur-9884	0	0	0	0	0	0
21ur-4266	0	0	0	0	0	0
21ur-8287	2	1	0	0	0	1
21ur-13812	0	0	0	0	0	0
21ur-9565	0	0	0	0	0	0
21ur-13233	0	0	0	0	0	0
21ur-6624	0	0	0	0	0	0
21ur-11017	0	0	0	0	0	0
21ur-10797	0	0	0	0	1	0
21ur-10662	0	0	0	0	0	0
21ur-6645	0	0	0	0	0	0
21ur-11022	0	0	0	0	0	0
21ur-8407	0	0	0	0	2	0
21ur-11257	2	0	0	0	0	1
21ur-3113	0	0	0	0	0	0
21ur-6626	37	3	0	0	12	24
21ur-15004	0	0	0	0	0	0
21ur-9036	0	0	0	0	0	1
21ur-7293	0	0	0	0	0	0
21ur-9776	2	0	0	0	0	1
21ur-5282	0	0	0	0	0	0
21ur-11998	0	0	0	0	0	0
21ur-15690	0	0	0	0	0	0
21ur-5816	0	0	0	0	1	0
21ur-13921	0	0	0	0	0	0
21ur-11153	0	0	0	0	0	0
21ur-14819	0	0	0	0	0	0
21ur-1406	3	0	0	0	7	1
21ur-7641	0	0	0	0	0	1
21ur-14696	0	0	0	0	0	0
21ur-1411	0	0	0	0	0	0
21ur-14838	0	1	0	0	0	0
21ur-7167	47	4	0	0	32	47
21ur-8233	0	0	0	0	1	1
21ur-3753	0	0	0	0	0	0
21ur-12417	0	0	0	0	0	0
21ur-11232	0	0	0	0	0	0
21ur-7345	0	0	0	0	0	0
21ur-7133	0	0	0	0	0	0
21ur-4729	1	0	0	0	0	2
21ur-13617	0	0	0	0	0	0
21ur-8386	0	0	0	0	0	0
21ur-5979	7	4	0	0	12	9
21ur-13692	0	0	0	0	0	0
21ur-10651	0	0	0	0	0	0
21ur-2058	0	0	0	0	1	1
21ur-11788	0	0	0	0	0	0
21ur-13153	0	0	0	0	0	0
21ur-4280	7	1	0	0	6	2
21ur-4762	0	1	0	0	0	0
21ur-5783	0	0	0	0	0	0
21ur-9197	0	0	0	0	1	2
21ur-9076	0	1	0	0	0	0
21ur-13854	0	0	0	0	0	0
21ur-506	0	0	0	0	0	0
21ur-15374	0	0	0	0	0	0
21ur-2397	0	0	0	0	0	0
21ur-6198	8	1	0	0	3	5
21ur-2481	0	0	0	0	0	0
21ur-14120	0	0	0	0	0	0
21ur-15620	0	0	0	0	0	0
21ur-778	0	0	0	0	0	0
21ur-15226	0	0	0	0	0	0
21ur-6616	0	0	0	0	0	0
21ur-9336	0	0	0	0	0	0
21ur-2121	0	0	0	0	1	6
21ur-10249	5	0	0	0	4	5
21ur-12091	0	0	0	0	0	0
21ur-10421	0	0	0	0	0	0
21ur-14319	0	0	0	0	0	0
21ur-6694	0	0	0	0	0	0
21ur-7042	1	1	0	0	0	3
21ur-5726	0	0	0	0	0	0
21ur-3444	0	0	0	0	0	0
21ur-5230	8	0	0	0	5	3
21ur-10796	0	0	0	0	0	0
21ur-13307	0	0	0	0	0	0
21ur-4588	0	0	0	0	0	0
21ur-10576	0	0	0	0	0	0
21ur-10399	0	0	0	0	0	0
21ur-9085	0	0	0	0	0	0
21ur-4870	0	0	0	0	0	0
21ur-6379	1	1	0	0	4	2
21ur-116	33	2	1	0	23	26
21ur-11489	0	0	0	0	0	0
21ur-9225	0	0	0	0	0	0
21ur-12	0	0	0	0	0	0
21ur-6371	2	0	0	0	2	3
21ur-950	0	0	0	0	0	0
21ur-13961	0	0	0	0	0	0
21ur-9442	0	0	0	0	0	0
21ur-62	0	0	0	0	0	0
21ur-6396	0	0	0	0	0	0
21ur-5430	3	1	0	0	11	8
21ur-10658	0	0	0	0	1	0
21ur-4622	0	0	0	0	0	0
21ur-10277	0	0	0	0	0	0
21ur-12352	0	0	0	0	0	0
21ur-3953	0	0	0	0	3	0
21ur-12642	0	0	0	0	0	0
21ur-5324	11	1	0	0	4	21
21ur-2943	87	22	2	0	73	87
21ur-11778	0	0	0	0	0	0
21ur-3719	0	0	0	0	0	0
21ur-11743	1	0	0	0	0	0
21ur-3428	0	0	0	0	0	0
21ur-7067	0	0	0	0	0	0
21ur-8385	0	0	0	0	0	0
21ur-8306	0	0	0	0	0	0
21ur-11345	0	0	0	0	0	0
21ur-6891	0	0	0	0	0	0
21ur-6591	1	3	0	0	2	1
21ur-10378	0	0	0	0	0	2
21ur-3769	0	0	0	0	0	0
21ur-3367	0	0	0	0	0	0
21ur-3365	0	0	0	0	0	0
21ur-13117	0	0	0	0	0	0
21ur-11568	4	0	0	0	3	6
21ur-11818	0	0	0	0	0	0
21ur-7123	0	0	0	0	0	0
21ur-10286	0	0	0	0	0	0
21ur-6061	0	0	0	0	0	0
21ur-9153	0	0	0	0	0	0
21ur-10908	0	0	0	0	0	0
21ur-10559	0	0	0	0	0	0
21ur-13901	0	0	0	0	0	0
21ur-15554	0	0	0	0	0	0
21ur-7471	0	0	0	0	0	0
21ur-9368	0	0	0	0	0	0
21ur-7187	0	0	0	0	0	0
21ur-8774	0	0	0	0	0	0
21ur-12498	0	0	0	0	0	0
21ur-8383	0	0	0	0	0	0
21ur-1084	0	0	0	0	0	0
21ur-9238	1	0	0	0	1	2
21ur-6196	0	0	0	0	0	0
21ur-6813	9	4	0	0	5	7
21ur-6908	0	0	0	0	0	0
21ur-7803	0	0	0	0	0	0
21ur-6716	20	1	0	0	14	17
21ur-1688	1	0	0	0	0	1
21ur-2664	0	0	0	0	0	0
21ur-4695	0	0	0	0	0	0
21ur-1052	0	0	0	0	0	0
21ur-11381	1	0	0	0	0	0
21ur-6981	0	0	0	0	0	0
21ur-8151	0	0	0	0	0	0
21ur-12865	0	0	0	0	0	0
21ur-4118	2	2	0	0	0	2
21ur-9616	25	2	0	0	8	17
21ur-2318	1	0	0	0	0	0
21ur-14289	0	0	0	0	0	0
21ur-7462	4	0	0	0	0	0
21ur-2269	0	0	0	0	0	0
21ur-7532	1	0	0	0	2	2
21ur-12303	0	0	0	0	0	0
21ur-8784	0	0	0	0	0	0
21ur-4804	22	6	0	0	13	12
21ur-3853	0	0	0	0	0	0
21ur-13770	0	0	0	0	0	0
21ur-7559	9	1	0	0	2	0
21ur-10994	1	0	0	0	0	0
21ur-5852	0	0	0	0	0	0
21ur-13358	0	0	0	0	0	0
21ur-8507	0	1	0	0	0	0
21ur-4409	2	0	0	0	2	1
21ur-13011	0	0	0	0	0	0
21ur-15344	0	0	0	0	0	2
21ur-3835	0	2	0	0	0	0
21ur-9624	0	0	0	0	0	0
21ur-7327	0	0	0	0	0	0
21ur-12793	0	0	0	0	0	0
21ur-15178	0	0	0	0	0	0
21ur-10611	0	0	0	0	0	0
21ur-3864	85	12	0	0	69	57
21ur-9509	2	0	0	0	2	0
21ur-7010	0	0	0	0	1	0
21ur-14043	0	0	0	0	0	0
21ur-9353	0	0	0	0	0	0
21ur-7898	0	0	0	0	0	0
21ur-11159	0	0	0	0	0	0
21ur-905	0	0	0	0	0	0
21ur-6916	0	0	0	0	0	0
21ur-7649	0	0	0	0	0	0
21ur-6527	2	0	0	0	0	1
21ur-6233	0	0	0	0	1	2
21ur-9366	8	0	0	0	2	8
21ur-12973	0	0	0	0	0	0
21ur-10768	0	0	0	0	0	0
21ur-13578	0	0	0	0	0	0
21ur-7064	0	0	0	0	0	0
21ur-4816	0	0	0	0	0	0
21ur-11328	0	0	0	0	0	2
21ur-15634	0	0	0	0	0	0
21ur-11239	0	0	0	0	0	1
21ur-1146	0	0	0	0	0	0
21ur-14180	0	0	0	0	0	0
21ur-9051	0	0	0	0	0	0
21ur-2878	4	2	0	0	6	7
21ur-3717	13	4	0	0	6	10
21ur-7754	3	1	0	0	3	3
21ur-10727	0	0	0	0	0	0
21ur-14373	0	0	0	0	0	0
21ur-7868	1	1	0	0	0	0
21ur-8067	0	0	0	0	0	0
21ur-11707	0	0	0	0	0	0
21ur-15216	0	0	0	0	0	0
21ur-9241	0	0	0	0	0	0
21ur-4351	0	0	0	0	1	1
21ur-1305	0	0	0	0	0	0
21ur-3831	0	0	0	0	0	0
21ur-1700	0	0	0	0	0	0
21ur-6975	0	0	0	0	0	0
21ur-9926	10	0	0	0	10	17
21ur-1556	5	0	0	0	3	3
21ur-13327	0	0	0	0	0	0
21ur-270	0	0	0	0	0	0
21ur-6661	0	0	0	0	0	0
21ur-14622	0	0	0	0	0	0
21ur-4194	0	0	0	0	0	0
21ur-718	0	0	0	0	0	0
21ur-1167	7	0	0	0	6	2
21ur-15259	0	0	0	0	0	0
21ur-8114	5	2	1	0	4	5
21ur-11453	1	0	0	0	0	0
21ur-7956	0	0	0	0	0	0
21ur-14781	1	0	0	0	0	0
21ur-8656	0	0	0	0	0	0
21ur-11605	0	0	0	0	0	0
21ur-10369	0	0	0	0	0	0
21ur-8128	0	0	0	0	0	0
21ur-2448	0	0	0	0	0	0
21ur-9967	0	0	0	0	0	0
21ur-11876	0	0	0	0	0	0
21ur-11795	2	0	0	0	0	1
21ur-10526	0	0	0	0	0	0
21ur-419	0	0	0	0	0	0
21ur-3211	0	0	0	0	0	0
21ur-12694	70	3	0	0	28	35
21ur-10684	0	0	0	0	0	0
21ur-9344	0	0	0	0	0	0
21ur-2189	1	0	0	0	1	0
21ur-390	0	0	0	0	0	0
21ur-10776	0	0	0	0	0	0
21ur-2798	0	0	0	0	0	0
21ur-14801	0	0	0	0	0	0
21ur-4263	0	0	0	0	0	0
21ur-2673	0	0	0	0	0	0
21ur-12146	1	0	0	0	0	0
21ur-4955	0	1	0	0	1	1
21ur-2081	0	0	0	0	0	1
21ur-11097	0	0	0	0	0	0
21ur-4520	0	0	0	0	0	0
21ur-3507	0	0	0	0	0	0
21ur-7386	91	6	0	0	118	119
21ur-2580	1	0	0	0	0	0
21ur-9901	0	0	0	0	0	0
21ur-3177	4	0	0	0	0	0
21ur-4419	0	0	0	0	0	0
21ur-14805	0	0	0	0	0	0
21ur-1826	0	0	0	0	0	0
21ur-10784	0	0	0	0	0	0
21ur-6508	12	5	0	0	8	16
21ur-5533	13	2	0	0	5	16
21ur-4445	1	0	0	0	1	3
21ur-8920	0	0	0	0	0	2
21ur-4001	1	1	0	0	0	1
21ur-11856	0	0	0	0	0	0
21ur-13589	0	0	0	0	0	0
21ur-3986	0	0	0	0	0	0
21ur-5495	0	0	0	0	0	0
21ur-3808	0	0	0	0	0	0
21ur-13173	0	0	0	0	0	0
21ur-8529	8	0	0	0	0	3
21ur-9304	0	0	0	0	0	0
21ur-11947	0	0	0	0	1	0
21ur-872	0	0	0	0	0	0
21ur-10998	0	0	0	0	0	0
21ur-10677	0	0	0	0	0	1
21ur-8163	0	0	0	0	1	0
21ur-77	0	0	0	0	0	0
21ur-14271	0	0	0	0	0	0
21ur-4432	0	0	0	0	0	0
21ur-15173	0	0	0	0	0	0
21ur-3696	3	0	0	0	2	5
21ur-7839	0	0	0	0	0	0
21ur-13880	0	0	0	0	0	0
21ur-2847	0	0	0	0	2	0
21ur-325	0	0	0	0	0	0
21ur-3626	0	0	0	0	0	0
21ur-14703	0	0	0	0	0	0
21ur-1576	0	0	0	0	0	0
21ur-13018	0	0	0	0	0	0
21ur-1347	34	13	0	0	18	14
21ur-12256	0	0	0	0	0	0
21ur-11530	0	0	0	0	0	0
21ur-12776	0	0	0	0	0	0
21ur-10613	0	0	0	0	0	0
21ur-8861	0	0	0	0	0	0
21ur-14391	0	0	0	0	0	0
21ur-12467	0	0	0	0	0	0
21ur-7478	0	0	0	0	0	0
21ur-13395	0	0	0	0	0	0
21ur-13900	0	0	0	0	0	0
21ur-6927	0	0	0	0	0	0
21ur-8445	0	0	0	0	0	0
21ur-15179	0	0	0	0	0	0
21ur-11509	0	0	0	0	0	0
21ur-14497	0	0	0	0	0	0
21ur-7305	0	0	0	0	0	0
21ur-6779	2	0	0	0	3	14
21ur-7377	1	1	3	0	2	3
21ur-15272	0	0	0	0	0	0
21ur-2996	0	0	0	0	0	0
21ur-9262	0	0	0	0	1	0
21ur-14345	1	0	1	0	1	0
21ur-14716	0	0	0	0	0	0
21ur-8549	0	0	0	0	0	0
21ur-13676	0	0	0	0	0	0
21ur-4486	0	0	0	0	1	0
21ur-10656	0	0	0	0	0	2
21ur-4832	0	0	0	0	0	0
21ur-6810	7	0	1	0	1	2
21ur-12108	0	0	0	0	0	0
21ur-11759	0	0	0	0	0	0
21ur-8488	0	0	0	0	0	0
21ur-10009	0	0	0	0	0	0
21ur-4025	0	0	0	0	0	0
21ur-10235	0	0	0	0	0	0
21ur-14090	0	0	0	0	0	0
21ur-200	0	0	0	0	0	0
21ur-13697	1	0	0	0	0	0
21ur-2585	0	0	0	0	2	0
21ur-14617	0	0	0	0	0	0
21ur-2425	0	0	0	0	0	0
21ur-5352	1	0	0	0	0	1
21ur-7558	1	0	0	0	3	5
21ur-9938	0	0	0	0	0	0
21ur-689	0	0	0	0	0	0
21ur-676	0	0	0	0	0	0
21ur-662	0	0	0	0	0	0
21ur-13968	0	0	0	0	0	0
21ur-12645	0	0	0	0	0	0
21ur-5123	4	6	0	0	2	8
21ur-10189	0	0	0	0	0	0
21ur-1597	0	0	0	0	0	0
21ur-13631	0	0	0	0	0	0
21ur-6090	83	67	0	0	41	70
21ur-10105	0	0	0	0	0	0
21ur-6283	0	0	0	0	0	0
21ur-14515	1	0	0	0	1	0
21ur-10756	0	0	0	0	0	0
21ur-15218	0	0	0	0	0	0
21ur-13282	0	0	0	0	0	1
21ur-9992	0	0	0	0	0	0
21ur-5843	0	0	0	0	0	0
21ur-8976	3	0	0	0	2	7
21ur-7860	0	0	0	0	1	0
21ur-11490	0	0	0	0	0	0
21ur-14405	0	0	0	0	0	0
21ur-7882	0	0	0	0	0	0
21ur-13826	0	0	0	0	0	0
21ur-3603	1	1	0	0	1	2
21ur-10722	0	0	0	0	0	0
21ur-12959	0	0	0	0	0	0
21ur-6961	0	0	0	0	0	0
21ur-1035	1	0	0	0	0	2
21ur-8085	0	0	0	0	0	0
21ur-13563	1	0	0	0	2	0
21ur-15507	0	0	0	0	0	0
21ur-8597	0	0	0	0	0	0
21ur-6122	0	0	0	0	0	0
21ur-1022	115	8	1	0	51	73
21ur-347	0	0	0	0	0	0
21ur-8908	0	0	0	0	0	0
21ur-15497	0	0	0	0	0	0
21ur-10863	0	0	0	0	0	0
21ur-15156	0	0	0	0	0	0
21ur-8044	2	2	0	0	0	6
21ur-13094	0	0	0	0	0	0
21ur-12801	0	0	0	0	0	0
21ur-10372	1	0	2	0	0	1
21ur-2158	0	0	0	0	0	0
21ur-5302	0	0	0	0	0	0
21ur-12728	0	0	0	0	0	0
21ur-10263	0	0	0	0	0	0
21ur-731	0	0	0	0	0	0
21ur-11508	0	0	0	0	0	0
21ur-10871	0	0	0	0	0	0
21ur-14782	0	0	0	0	0	0
21ur-15457	0	0	0	0	0	0
21ur-3622	13	4	0	0	17	16
21ur-1272	226	30	3	0	145	224
21ur-6843	0	0	0	0	0	0
21ur-8858	0	0	0	0	0	0
21ur-11699	0	0	0	0	0	0
21ur-12610	0	0	0	0	0	0
21ur-13202	0	0	0	0	0	0
21ur-6489	0	0	0	0	0	0
21ur-5279	7	6	0	0	33	9
21ur-2888	2	0	0	0	0	1
21ur-4673	0	2	0	0	2	1
21ur-10801	0	0	0	0	0	0
21ur-8589	0	0	0	0	0	0
21ur-10412	0	0	0	0	0	0
21ur-14176	0	0	0	0	0	0
21ur-9140	0	0	0	0	0	0
21ur-12200	0	0	0	0	0	0
21ur-4186	0	0	0	0	0	0
21ur-10481	0	0	0	0	0	0
21ur-9063	0	0	0	0	0	0
21ur-12773	1	1	0	0	0	0
21ur-7094	12	1	0	0	24	11
21ur-13817	0	0	0	0	1	0
21ur-1662	0	0	0	0	0	0
21ur-11639	0	0	0	0	0	0
21ur-7346	2	0	0	0	0	0
21ur-7871	3	0	0	0	1	1
21ur-6102	1	0	0	0	3	3
21ur-5561	1	0	0	0	0	0
21ur-4904	2	0	0	0	3	1
21ur-10466	0	0	0	0	0	2
21ur-4915	7	1	0	0	6	11
21ur-10864	0	0	0	0	0	0
21ur-15599	0	0	0	0	0	0
21ur-5649	0	0	0	0	0	0
21ur-5375	8	0	0	0	6	15
21ur-8015	0	0	0	0	0	1
21ur-12033	0	0	0	0	0	0
21ur-5057	0	0	0	0	0	0
21ur-5786	0	0	0	0	0	0
21ur-15128	0	0	0	0	0	0
21ur-6552	0	0	0	0	0	0
21ur-8088	0	0	0	0	0	0
21ur-6642	0	0	0	0	0	0
21ur-4002	0	0	0	0	0	0
21ur-13767	0	0	0	0	0	0
21ur-10056	0	0	0	0	0	0
21ur-15321	0	0	0	0	0	0
21ur-1014	0	1	0	0	2	3
21ur-1963	0	0	0	0	0	0
21ur-8528	0	0	0	0	0	0
21ur-7206	0	0	0	0	0	0
21ur-8879	0	0	0	0	0	0
21ur-7864	0	0	0	0	0	1
21ur-9715	0	0	0	0	0	1
21ur-5967	27	10	0	0	14	24
21ur-9710	0	0	0	0	0	0
21ur-11261	0	0	0	0	0	1
21ur-8571	0	0	0	0	0	0
21ur-12455	0	0	0	0	0	0
21ur-6614	0	0	0	0	0	0
21ur-5959	0	0	0	0	0	0
21ur-11505	0	0	0	0	0	0
21ur-7502	0	0	0	0	0	0
21ur-7851	6	0	0	0	6	8
21ur-13654	0	0	0	0	0	0
21ur-14146	0	0	0	0	0	0
21ur-6957	0	0	0	0	0	0
21ur-11841	0	1	0	0	0	0
21ur-14946	0	0	0	0	0	2
21ur-9599	0	0	7	0	1	3
21ur-10367	0	0	0	0	0	0
21ur-9334	2	0	0	0	0	0
21ur-12984	0	0	0	0	0	0
21ur-8039	10	2	0	0	8	5
21ur-8696	0	0	0	0	0	0
21ur-8126	0	0	0	0	1	1
21ur-14029	0	0	0	0	0	1
21ur-8422	2	0	0	0	5	0
21ur-11141	0	0	0	0	0	0
21ur-13883	0	0	0	0	0	0
21ur-15341	0	0	0	0	0	0
21ur-8448	0	0	0	0	0	0
21ur-5073	9	0	0	0	3	3
21ur-11196	0	0	0	0	0	0
21ur-2571	0	0	0	0	0	0
21ur-6244	1	0	0	0	0	0
21ur-5505	1	0	0	0	0	1
21ur-7092	0	0	0	0	0	0
21ur-7978	0	0	0	0	0	0
21ur-11588	0	0	0	0	0	0
21ur-6536	0	0	0	0	0	0
21ur-11230	0	0	0	0	0	0
21ur-14434	0	0	0	0	0	0
21ur-11217	0	0	0	0	0	2
21ur-7961	2	0	0	0	0	2
21ur-8548	0	0	0	0	1	3
21ur-9761	0	0	0	0	0	0
21ur-4141	0	0	0	0	1	0
21ur-9684	0	0	0	0	0	0
21ur-13587	0	0	0	0	0	0
21ur-15644	0	0	0	0	0	0
21ur-14686	0	0	0	0	0	0
21ur-4181	21	9	0	0	6	19
21ur-13300	0	0	0	0	0	0
21ur-4253	117	8	3	0	96	119
21ur-4965	0	0	0	0	1	0
21ur-9084	0	0	0	0	0	0
21ur-5855	9	4	0	0	21	18
21ur-3297	17	5	2	0	8	13
21ur-9786	3	0	0	0	1	1
21ur-6983	0	0	0	0	0	0
21ur-3597	0	0	0	0	0	0
21ur-13558	0	0	0	0	0	0
21ur-1191	0	0	0	0	0	0
21ur-12497	0	0	0	0	0	0
21ur-665	0	1	0	0	0	2
21ur-8951	0	0	0	0	0	0
21ur-15310	0	0	0	0	0	0
21ur-7466	1	0	0	0	4	4
21ur-1274	36	12	0	0	13	34
21ur-6816	2	0	0	0	2	0
21ur-10446	3	1	0	0	1	0
21ur-15250	0	0	0	0	0	0
21ur-5737	0	0	0	0	0	0
21ur-10389	0	0	0	0	0	0
21ur-6680	0	0	0	0	0	0
21ur-15607	0	0	0	0	0	0
21ur-7004	5	2	0	0	0	1
21ur-3799	0	0	0	0	0	0
21ur-5098	14	14	0	0	3	15
21ur-13414	0	0	0	0	0	0
21ur-12896	0	0	0	0	0	0
21ur-1307	0	0	0	0	0	0
21ur-3607	4	0	0	0	1	2
21ur-10120	0	0	0	0	0	0
21ur-9770	2	0	0	0	1	3
21ur-7242	0	0	0	0	0	0
21ur-5678	0	0	0	0	0	0
21ur-580	0	0	0	0	0	0
21ur-11929	0	0	0	0	0	0
21ur-13116	0	0	0	0	0	0
21ur-1678	47	2	1	0	24	28
21ur-4756	0	0	0	0	0	0
21ur-7321	0	0	0	0	0	0
21ur-15601	0	0	0	0	0	0
21ur-8727	3	1	0	0	2	5
21ur-2136	0	0	0	0	0	0
21ur-6118	1	0	0	0	0	2
21ur-14955	0	0	0	0	2	0
21ur-9807	1	0	0	0	0	0
21ur-12663	0	0	0	0	0	0
21ur-954	1	0	0	0	0	0
21ur-4386	0	0	0	0	0	0
21ur-8428	0	0	0	0	0	0
21ur-14681	0	0	0	0	0	0
21ur-1392	1	1	0	0	0	5
21ur-12561	0	0	0	0	0	0
21ur-7147	0	0	0	0	0	0
21ur-12738	0	0	0	0	0	0
21ur-2968	2	0	0	0	0	3
21ur-8730	3	0	0	0	5	1
21ur-4908	4	2	0	0	1	4
21ur-9176	0	1	0	0	0	0
21ur-495	0	0	0	0	1	0
21ur-1841	0	0	0	0	0	0
21ur-7207	0	1	0	0	0	0
21ur-8930	2	0	0	0	3	4
21ur-11218	0	0	0	0	0	0
21ur-14480	0	0	0	0	0	0
21ur-1230	3	2	0	0	2	1
21ur-6844	0	0	0	0	0	1
21ur-6847	1	0	0	0	4	1
21ur-10368	0	0	0	0	0	0
21ur-14664	0	0	0	0	0	0
21ur-5482	0	0	0	0	0	0
21ur-12168	0	0	0	0	0	0
21ur-5421	0	0	0	0	0	0
21ur-11717	1	2	1	0	1	2
21ur-7900	0	0	0	0	0	0
21ur-5885	0	0	0	0	0	0
21ur-12679	0	0	0	0	0	1
21ur-8059	42	70	4	0	32	45
21ur-10544	0	0	0	0	0	0
21ur-9389	0	0	0	0	0	0
21ur-7218	0	0	0	0	0	0
21ur-7491	0	0	0	0	0	0
21ur-11659	0	0	0	0	0	0
21ur-9446	0	0	0	0	0	2
21ur-11647	0	0	0	0	0	0
21ur-9495	0	0	0	0	0	0
21ur-5540	0	2	0	0	1	2
21ur-7011	1	0	0	0	1	2
21ur-7008	0	0	0	0	0	0
21ur-14639	0	0	0	0	0	0
21ur-15555	0	0	0	0	0	0
21ur-369	0.5	0.5	0	0	3	1.5
21ur-10606	0	0	0	0	0	0
21ur-1993	2	0	0	0	1	0
21ur-3771	1	0	0	0	1	0
21ur-8002	0	0	0	0	0	0
21ur-10111	0	0	0	0	0	0
21ur-5240	0	0	0	0	0	0
21ur-14481	0	0	0	0	0	0
21ur-11669	0	0	0	0	0	0
21ur-12014	0	0	0	0	0	0
21ur-2650	0	0	0	0	0	0
21ur-3591	0	0	0	1	0	0
21ur-13592	0	0	0	0	0	0
21ur-14228	0	0	0	0	0	0
21ur-3767	0	0	0	0	0	0
21ur-13158	3	0	0	0	0	0
21ur-4213	0	0	0	0	1	0
21ur-11507	0	0	0	0	0	0
21ur-5402	0	0	0	0	0	0
21ur-13165	0	0	0	0	1	2
21ur-5385	16	6	6	0	20	17
21ur-1163	0	0	0	0	0	0
21ur-10959	0	0	0	0	0	0
21ur-6375	0	0	0	0	0	0
21ur-9685	0	0	0	0	1	0
21ur-11104	0	0	0	0	0	0
21ur-12233	2	0	0	0	0	0
21ur-12646	0	0	0	0	0	0
21ur-2258	0	0	0	0	0	2
21ur-14134	0	0	0	0	0	0
21ur-883	0	0	0	0	1	2
21ur-10359	0	0	0	0	1	0
21ur-12437	0	0	0	0	0	0
21ur-9596	0	0	0	0	0	0
21ur-13995	0	0	0	0	0	0
21ur-15046	0	0	0	0	0	0
21ur-4921	0	0	0	0	0	0
21ur-13005	0	0	0	0	0	0
21ur-5477	0	0	0	0	0	0
21ur-11786	0	0	0	0	0	0
21ur-67	0	0	0	0	0	0
21ur-12164	0	0	0	0	0	0
21ur-11945	0	0	0	0	0	0
21ur-5924	0	0	0	0	0	0
21ur-971	0	0	0	0	0	0
21ur-9060	0	0	0	0	0	0
21ur-11798	0	0	0	0	0	0
21ur-4907	0	0	0	0	0	0
21ur-4254	0	0	0	0	0	0
21ur-13076	0	0	0	0	0	0
21ur-15223	0	0	0	0	0	0
21ur-11950	0	0	0	0	0	0
21ur-9552	0	0	0	0	0	0
21ur-14633	0	0	0	0	0	0
21ur-6139	3	0	0	0	0	2
21ur-7824	0	0	0	0	0	5
21ur-13086	0	0	0	0	0	0
21ur-1256	0	0	0	0	0	0
21ur-12829	0	0	0	0	0	0
21ur-1966	0	0	0	0	0	0
21ur-10540	0	0	0	0	0	0
21ur-6820	0	0	0	0	0	0
21ur-10504	0	0	0	0	0	0
21ur-2114	0	0	0	0	0	1
21ur-7494	0	1	0	0	5	1
21ur-525	13	3	0	0	3	4
21ur-9747	1	0	0	0	0	0
21ur-1677	1	2	0	0	1	0
21ur-9893	0	0	0	0	0	0
21ur-7041	0	0	0	0	0	0
21ur-12388	0	0	0	0	0	0
21ur-293	0	0	0	0	0	0
21ur-11752	0	0	0	0	0	0
21ur-4170	0	0	0	0	0	0
21ur-13225	0	0	0	0	0	0
21ur-13505	0	0	0	0	0	0
21ur-9621	0	0	0	0	1	0
21ur-9135	0	0	0	0	0	0
21ur-3310	0	0	0	0	0	0
21ur-886	0	0	0	0	0	0
21ur-8682	0	0	0	0	0	0
21ur-13699	0	0	0	0	0	0
21ur-5966	0	0	0	0	0	3
21ur-1156	14	4	0	0	11	4
21ur-3197	0	0	0	0	0	0
21ur-2682	0	0	0	0	0	0
21ur-8181	0	0	0	0	0	0
21ur-2196	2	2	0	0	2	4
21ur-5892	0	0	0	0	0	0
21ur-11919	0	0	0	0	0	0
21ur-13714	0	0	0	0	0	0
21ur-1410	0	0	0	0	0	0
21ur-8518	9	1	2	0	4	5
21ur-2735	0	2	0	0	3	2
21ur-3011	1	0	0	0	2	0
21ur-22	0	0	0	0	0	0
21ur-13280	0	0	0	0	0	0
21ur-9867	1	0	0	0	0	1
21ur-11394	0	0	0	0	0	0
21ur-7458	0	0	0	0	0	0
21ur-10123	0	0	0	0	0	0
21ur-11662	0	0	0	0	0	0
21ur-7223	0	0	0	0	0	0
21ur-13386	0	0	0	0	0	0
21ur-4687	5	0	0	0	5	3
21ur-9804	2	2	0	0	1	0
21ur-15285	0	0	0	0	0	0
21ur-10398	0	2	0	0	0	0
21ur-6505	0	0	0	0	0	0
21ur-6547	13	4	0	0	11	11
21ur-2426	3	0	0	0	1	10
21ur-6652	0	0	0	0	0	0
21ur-11401	0	0	0	0	0	0
21ur-6040	0	0	0	0	0	0
21ur-8298	1	0	0	0	0	0
21ur-9035	0	0	0	0	0	0
21ur-8157	4	1	3	0	4	6
21ur-9469	0	0	0	0	0	1
21ur-10587	0	1	0	0	1	0
21ur-13568	0	0	0	0	0	0
21ur-8371	0	0	0	0	0	0
21ur-11970	0	0	0	0	0	0
21ur-6389	0	0	0	0	0	0
21ur-8284	0	0	0	0	0	0
21ur-8480	0	0	0	0	0	0
21ur-6393	1	0	0	0	0	0
21ur-7715	0	0	0	0	0	0
21ur-14469	0	0	0	0	0	0
21ur-6570	0	0	0	0	0	0
21ur-14593	0	0	0	0	0	0
21ur-7762	2	0	0	0	3	3
21ur-13850	0	0	0	0	0	0
21ur-8439	0	0	0	0	0	0
21ur-15032	0	0	0	0	0	0
21ur-3255	1	0	0	0	0	0
21ur-7586	0	0	0	0	0	0
21ur-9498	0	0	0	0	0	1
21ur-9840	0	0	0	0	0	0
21ur-6620	12	3	0	0	9	5
21ur-8162	0	0	0	0	0	0
21ur-11442	0	0	0	0	0	0
21ur-7222	0	0	0	0	0	0
21ur-11124	0	0	0	0	0	0
21ur-4199	88	82	0	0	31	50
21ur-9709	1	0	0	0	1	2
21ur-4713	5	1	0	0	1	1
21ur-3329	4	0	0	0	2	2
21ur-1860	5	11	0	0	8	7
21ur-14665	1	0	0	0	0	0
21ur-8478	5	0	0	0	2	2
21ur-1430	53	28	71	18	63	54
21ur-12768	0	0	0	0	0	0
21ur-13041	0	0	0	0	0	0
21ur-7122	0	0	0	0	0	0
21ur-3581	5	3	0	0	9	15
21ur-838	0	0	0	0	0	0
21ur-13051	0	0	0	0	0	0
21ur-1994	0	0	0	0	1	4
21ur-8173	0	0	0	0	0	0
21ur-6931	0	0	0	0	0	0
21ur-10424	0	0	0	0	0	0
21ur-3837	8	3	0	1	6	3
21ur-2804	1	0	0	0	1	1
21ur-8072	0	0	0	0	0	0
21ur-11534	0	0	0	0	0	0
21ur-3848	23	13	4	0	6	12
21ur-7571	0	0	0	0	0	0
21ur-1351	0	0	0	0	0	0
21ur-13733	0	0	0	0	0	0
21ur-9044	0	0	0	0	0	0
21ur-15559	0	0	0	0	0	0
21ur-6012	0	1	0	0	0	0
21ur-3482	0	0	0	0	0	0
21ur-6185	0	0	0	0	0	0
21ur-12725	1	0	0	0	0	0
21ur-12770	0	0	0	0	0	0
21ur-3868	3	1	0	0	3	3
21ur-6658	2	0	0	0	1	1
21ur-3426	0	0	0	0	0	0
21ur-14386	0	0	0	0	0	0
21ur-11543	0	0	0	0	0	0
21ur-6078	0	0	0	0	0	0
21ur-8837	0	2	0	0	0	0
21ur-13163	0	0	0	0	0	0
21ur-9548	1	0	0	0	0	0
21ur-4563	0	0	0	0	1	0
21ur-7201	0	0	0	0	0	0
21ur-13112	0	0	0	0	0	0
21ur-1865	0	0	0	0	0	0
21ur-11828	2	0	0	0	2	3
21ur-5035	0	0	0	0	0	0
21ur-12740	0	0	0	0	0	0
21ur-3446	0	0	0	0	0	0
21ur-14540	0	0	0	0	0	0
21ur-4006	0	0	0	0	0	0
21ur-9220	0	1	0	0	0	0
21ur-4144	0	0	0	0	0	0
21ur-934	0	0	0	0	0	0
21ur-5253	0	0	0	0	0	0
21ur-10155	0	0	0	0	0	1
21ur-15149	0	0	0	0	0	0
21ur-6774	11	15	0	0	4	13
21ur-15060	0	0	0	0	0	0
21ur-735	1	0	0	0	2	2
21ur-7504	0	0	0	0	0	0
21ur-14200	0	0	0	0	0	0
21ur-9930	0	0	0	0	0	0
21ur-2239	0	0	0	0	0	0
21ur-8200	0	0	0	0	0	0
21ur-14129	0	0	0	0	0	0
21ur-2236	20	4	2	0	14	9
21ur-11955	0	0	0	0	0	0
21ur-7967	21	0	0	0	34	32
21ur-14021	0	0	0	0	0	0
21ur-7508	0	0	0	0	1	0
21ur-8766	0	1	0	0	0	0
21ur-11244	0	0	0	0	1	0
21ur-4736	0	0	0	0	1	3
21ur-15513	0	0	0	0	0	0
21ur-11510	0	0	0	0	0	0
21ur-7239	0	0	0	0	1	0
21ur-7186	0	0	0	0	0	0
21ur-8986	0	0	0	0	0	0
21ur-6647	0	0	0	0	0	0
21ur-9458	0	0	0	0	0	0
21ur-11341	0	0	0	0	0	0
21ur-7995	0	0	0	0	0	0
21ur-5992	0	0	0	0	2	0
21ur-10612	0	0	0	0	0	0
21ur-13665	0	0	0	0	0	0
21ur-7639	0	0	0	0	2	0
21ur-14910	0	0	0	0	0	0
21ur-15231	0	0	0	0	0	0
21ur-9999	0	0	0	0	0	0
21ur-6499	0	0	0	0	0	0
21ur-9639	0	0	0	0	0	0
21ur-11063	0	0	0	0	0	0
21ur-5484	0	0	0	0	0	0
21ur-8922	0	0	0	0	0	0
21ur-4099	0	0	0	0	0	0
21ur-7216	0	0	0	0	0	0
21ur-15064	0	0	0	0	0	0
21ur-4721	0	0	0	0	0	0
21ur-7646	0	0	0	0	0	0
21ur-2427	0	0	0	0	0	0
21ur-7725	0	0	0	0	0	0
21ur-5149	2	0	0	0	0	2
21ur-8348	0	4	0	0	4	3
21ur-15423	0	0	0	0	0	0
21ur-8220	0	0	0	0	0	0
21ur-3065	0	0	0	0	0	0
21ur-15028	0	0	0	0	0	0
21ur-6692	0	0	0	0	0	0
21ur-3962	0	0	0	0	0	0
21ur-10524	0	0	0	0	0	1
21ur-13885	0	0	0	0	0	0
21ur-6602	0	0	0	0	1	1
21ur-1357	2	0	0	0	3	5
21ur-3341	0	0	0	0	0	0
21ur-10734	0	0	0	0	0	0
21ur-1663	4	1	0	0	2	1
21ur-7114	21	7	2	0	11	18
21ur-6715	2	0	0	0	2	4
21ur-10079	0	0	0	0	0	0
21ur-8481	1	1	3	0	1	2
21ur-3187	4	1	0	0	10	8
21ur-4009	0	0	0	0	0	0
21ur-7375	0	0	0	0	0	0
21ur-1635	0	0	0	0	1	0
21ur-4758	0	0	0	0	0	0
21ur-14155	0	0	0	0	0	0
21ur-4114	2	0	0	0	0	1
21ur-12460	0	0	0	0	0	0
21ur-11121	0	0	0	0	0	0
21ur-10579	0	0	0	0	0	0
21ur-8099	2	0	0	0	0	7
21ur-5354	0	0	0	0	1	1
21ur-12452	0	0	0	0	0	0
21ur-3796	0	0	0	0	0	0
21ur-6751	191	15	0	0	98	134
21ur-15452	0	0	0	0	0	0
21ur-1242	0	0	0	0	0	0
21ur-874	27	7	4	0	13	6
21ur-1064	0	0	0	0	0	0
21ur-6506	0	0	0	0	0	0
21ur-9133	0	0	0	0	0	0
21ur-9654	0	0	0	0	0	0
21ur-6211	0	0	0	0	0	1
21ur-14525	0	0	0	0	0	0
21ur-13171	0	0	0	0	0	0
21ur-237	0	0	0	0	0	0
21ur-13517	0	0	0	0	0	0
21ur-8283	0	0	0	0	0	0
21ur-4161	0	0	0	0	0	1
21ur-9670	0	0	0	0	0	0
21ur-3638	2	0	0	0	0	4
21ur-10704	0	0	0	0	0	0
21ur-746	0	0	0	0	0	0
21ur-10682	0	0	0	0	0	0
21ur-7051	0	0	0	0	0	0
21ur-14232	0	0	0	0	0	0
21ur-11814	0	0	0	0	1	0
21ur-13584	2	0	0	0	0	0
21ur-4818	1	2	0	0	0	0
21ur-9942	2	0	0	0	0	1
21ur-2612	2	0	0	0	0	4
21ur-8365	3	0	0	0	0	0
21ur-11742	0	0	0	0	0	0
21ur-4856	1	0	0	0	0	0
21ur-5927	0	0	0	0	0	0
21ur-12895	0	0	0	0	0	0
21ur-9043	0	0	0	0	0	0
21ur-13602	0	0	0	0	0	0
21ur-12145	0	0	0	0	0	0
21ur-10114	0	0	0	0	1	0
21ur-7982	0	0	0	0	0	0
21ur-6512	0	0	0	0	0	0
21ur-11664	0	0	0	0	0	0
21ur-5589	0	0	0	0	0	0
21ur-8295	56	3	0	0	39	38
21ur-10915	0	0	0	0	0	0
21ur-7706	0	0	0	0	2	3
21ur-8466	0	0	0	0	0	0
21ur-10479	0	0	0	0	0	0
21ur-8207	0	0	0	0	0	0
21ur-15390	0	0	0	0	0	0
21ur-12440	0	0	0	0	0	0
21ur-13620	0	0	0	0	0	0
21ur-12221	0	0	0	0	0	0
21ur-8353	0	0	0	0	1	2
21ur-7819	2	1	0	0	2	0
21ur-11060	0	0	0	0	0	0
21ur-10777	0	0	0	0	0	0
21ur-6134	0	0	0	0	0	0
21ur-13184	0	0	0	0	0	0
21ur-14076	0	0	0	0	1	0
21ur-8998	0	0	0	0	0	0
21ur-5823	2	2	0	0	4	1
21ur-7258	0	0	0	0	0	0
21ur-14198	0	0	0	0	0	0
21ur-15185	0	0	0	0	0	0
21ur-9023	0	0	0	0	0	1
21ur-7079	0	0	0	0	0	0
21ur-13031	0	0	0	0	0	0
21ur-5996	0	0	0	0	0	0
21ur-12134	0	0	0	0	0	0
21ur-11610	0	0	0	0	0	0
21ur-13207	0	0	0	0	0	0
21ur-10031	0	0	0	0	0	0
21ur-12173	1	0	0	0	0	0
21ur-10290	0	0	0	0	0	0
21ur-8027	0	0	0	0	0	0
21ur-15615	0	0	0	0	0	0
21ur-10127	0	0	0	0	0	0
21ur-13743	0	0	0	0	0	0
21ur-15174	2	0	0	0	0	0
21ur-12138	0	0	0	0	0	0
21ur-7722	0	0	0	0	0	0
21ur-11078	0	0	0	0	0	0
21ur-11263	3	2	0	0	7	5
21ur-10371	0	0	0	0	0.33	0
21ur-9870	0	0	0	0	0	0
21ur-11931	0	0	0	0	0	0
21ur-8345	0	0	0	0	5	5
21ur-6129	0	0	0	0	0	0
21ur-11840	0	0	0	0	0	0
21ur-11182	0	0	0	0	0	0
21ur-8560	0	0	0	0	0	0
21ur-10161	0	0	0	0	0	0
21ur-14461	0	0	0	0	0	0
21ur-7103	0	0	0	0	0	0
21ur-7837	0	0	0	0	0	0
21ur-10528	0	0	0	0	3	1
21ur-10223	0	0	0	0	0	0
21ur-9257	0	0	0	0	0	0
21ur-9642	0	0	0	0	0	0
21ur-14298	0	0	0	0	0	0
21ur-9935	0	0	0	0	0	0
21ur-6773	1	1	0	0	0	0
21ur-7208	0	0	0	0	0	0
21ur-3660	0	0	0	0	0	0
21ur-6015	0	0	0	0	2	4
21ur-1247	831	8	12	0	489	649
21ur-1722	2	0	0	0	2	0
21ur-5660	0	0	0	0	0	0
21ur-11528	0	0	0	0	0	0
21ur-14184	0	0	0	0	0	0
21ur-13285	0	0	0	0	0	0
21ur-10354	0	0	0	0	0	0
21ur-1539	0	0	0	0	0	0
21ur-14383	0	0	0	0	0	0
21ur-5851	0	0	0	0	0	0
21ur-8278	0	0	0	0	0	0
21ur-8045	0	0	0	0	0	0
21ur-10931	0	1	0	0	0	0
21ur-7392	0	0	0	0	1	6
21ur-8388	0	0	0	0	0	0
21ur-6590	0	0	0	0	0	0
21ur-14501	0	0	0	0	0	0
21ur-4087	0	0	0	0	0	0
21ur-14899	0	0	0	0	0	0
21ur-4664	0	0	0	0	0	0
21ur-8921	0	0	0	0	0	0
21ur-10358	3	0	0	0	1	0
21ur-6337	0	1	2	0	1	5
21ur-7116	0	0	0	0	0	0
21ur-1479	0	0	0	0	0	0
21ur-2404	11	1	0	0	6	7
21ur-14860	0	0	0	0	0	0
21ur-1596	0	0	0	0	0	0
21ur-8256	0	0	0	0	0	0
21ur-15464	0	0	0	0	0	0
21ur-7131	0	0	0	0	0	0
21ur-8954	0	0	0	0	0	0
21ur-3128	0	0	0	0	0	0
21ur-2966	0	0	0	0	0	0
21ur-2781	14	0	0	0	10	17
21ur-1012	0	0	0	0	0	0
21ur-385	0	0	0	0	0	0
21ur-3069	0	0	0	0	0	0
21ur-13960	0	0	0	0	0	0
21ur-7617	0	0	0	0	0	0
21ur-1232	0	0	0	0	0	0
21ur-12345	0	0	0	0	0	0
21ur-3947	0	0	0	0	0	0
21ur-9275	0	0	0	0	0	0
21ur-1890	3	0	0	0	1	2
21ur-2972	6	1	0	0	3	2
21ur-10862	0	0	0	0	0	0
21ur-2999	0	0	0	0	0	0
21ur-3326	0	0	0	0	0	0
21ur-11156	0	0	0	0	0	1
21ur-7250	1	0	0	0	0	0
21ur-281	0	0	0	0	0	0
21ur-12780	0	0	0	0	0	0
21ur-6239	0	0	0	0	0	0
21ur-7434	1	0	0	0	0	0
21ur-5153	0	0	0	0	0	0
21ur-4645	0	0	0	0	0	0
21ur-12970	0	0	0	0	0	0
21ur-7917	4	0	0	0	0	1
21ur-1735	0	0	0	0	0	0
21ur-10085	0	0	0	0	0	0
21ur-11939	0	0	0	0	0	0
21ur-13810	0	0	0	0	0	0
21ur-13083	0	0	0	0	0	0
21ur-14158	0	0	0	0	0	0
21ur-11657	0	0	0	0	0	0
21ur-9805	0	0	0	0	0	0
21ur-8526	0	0	0	0	0	0
21ur-5205	28	0	0	0	25	28
21ur-6586	0	0	0	0	0	0
21ur-1015	2	0	0	0	2	2
21ur-8753	0	0	0	0	0	0
21ur-4106	1	0	0	0	1	1
21ur-10089	0	0	0	0	0	0
21ur-7513	0	0	0	0	1	3
21ur-11469	0	0	0	0	1	1
21ur-9419	0	0	2	0	0	1
21ur-10521	2	0	0	0	1	3
21ur-8918	2	0	0	0	1	0
21ur-2958	1	0	0	0	0	0
21ur-3340	0	0	0	0	0	0
21ur-14799	0	0	0	0	0	0
21ur-5094	2	0	0	0	1	2
21ur-4132	0	0	0	0	0	0
21ur-6210	0	0	0	0	0	0
21ur-11351	0	0	0	0	0	0
21ur-9953	0	0	0	0	0	0
21ur-9127	1	0	0	0	0	1
21ur-7363	1	1	0	0	1	0
21ur-8460	0	0	0	0	0	0
21ur-13314	6	0	0	0	5	6
21ur-1991	0	0	0	0	0	0
21ur-11074	0	0	0	0	0	0
21ur-7539	0	0	0	0	0	0
21ur-11197	2	0	0	0	0	0
21ur-2984	3	0	0	0	0	0
21ur-3725	20	14	1	0	14	16
21ur-7901	0	0	0	0	0	0
21ur-11193	0	0	0	0	0	0
21ur-9519	0	0	0	0	0	0
21ur-3089	1	0	0	0	0	0
21ur-11077	0	0	0	0	0	0
21ur-5146	0	0	0	0	0	0
21ur-6494	0	0	0	0	0	0
21ur-13656	0	0	0	0	0	0
21ur-10812	0	0	0	0	0	0
21ur-1601	0	0	0	0	0	0
21ur-7685	0	0	0	0	0	0
21ur-6607	0	0	0	0	0	0
21ur-10289	0	0	0	0	0	0
21ur-8792	0	0	0	0	0	0
21ur-11773	0	0	0	0	0	0
21ur-8899	0	0	0	0	0	0
21ur-13379	0	0	0	0	0	0
21ur-15608	0	0	0	0	0	0
21ur-5296	0	0	0	0	0	0
21ur-10510	2	0	0	0	0	0
21ur-11465	1	0	1	0	0	2
21ur-1048	0	0	0	0	0	0
21ur-7428	2	0	0	0	3	2
21ur-7437	2	0	0	0	0	4
21ur-14836	0	0	0	0	0	0
21ur-3280	14	1	0	0	3	17
21ur-5498	0	0	0	0	0	0
21ur-13214	0	0	0	0	0	0
21ur-6302	2	0	0	0	3	4
21ur-3433	0	0	0	0	0	0
21ur-5538	0	0	0	0	0	0
21ur-14265	0	0	0	0	0	0
21ur-2138	0	0	0	0	2	0
21ur-11559	0	0	0	0	0	0
21ur-10622	0	0	0	0	0	0
21ur-12668	0	0	0	0	0	1
21ur-8869	0	0	0	0	0	0
21ur-3510	0	0	0	0	0	0
21ur-11152	0	0	0	0	0	0
21ur-11799	0	0	0	0	0	0
21ur-9472	0	0	0	0	0	0
21ur-14557	0	0	0	0	0	0
21ur-15062	0	0	0	0	0	0
21ur-3828	0	0	0	0	0	0
21ur-11417	0	0	0	0	0	0
21ur-6335	0	0	0	0	0	0
21ur-11018	0	0	0	0	0	0
21ur-15642	0	0	0	0	0	0
21ur-535	0	0	0	0	0	0
21ur-8958	0	0	0	0	0	0
21ur-2899	0	0	0	0	2	1
21ur-1802	10	1	0	0	4	15
21ur-7286	5	0	0	0	4	4
21ur-11670	0	0	0	0	0	0
21ur-14832	0	0	0	0	0	0
21ur-1257	0	1	0	0	0	0
21ur-4454	0	0	0	0	0	0
21ur-3131	1	0	0	0	2	0
21ur-618	0	0	0	0	0	0
21ur-12265	0	0	0	0	0	0
21ur-10462	55	3	0	0	23	17
21ur-5074	0	0	0	0	0	0
21ur-14215	0	0	0	0	0	0
21ur-882	0	0	0	0	0	0
21ur-299	0	0	0	0	0	0
21ur-10807	0	0	0	0	0	0
21ur-4327	0	0	0	0	0	0
21ur-9008	1	0	0	0	1	0
21ur-3411	0	0	0	0	0	0
21ur-14584	0	0	0	0	0	0
21ur-10145	0	0	0	0	0	0
21ur-6235	0	0	0	0	0	0
21ur-9159	0	0	0	0	0	0
21ur-6898	2	0	0	0	1	7
21ur-206	0	0	0	0	1	0
21ur-7318	17	4	3	0	13	20
21ur-7810	0	0	0	0	0	0
21ur-11474	0	0	0	0	1	0
21ur-9730	0	0	0	0	0	2
21ur-7228	2	1	0	0	0	1
21ur-5736	0	0	0	0	0	0
21ur-6130	0	0	0	0	0	0
21ur-10650	0	0	0	0	0	0
21ur-7660	1	0	0	0	0	0
21ur-3108	0	1	0	0	2	1
21ur-79	40	1	1	0	40	29
21ur-11235	0	0	0	0	0	0
21ur-11206	0	0	0	0	0	0
21ur-6341	0	0	0	0	0	0
21ur-265	1	3	0	0	0	4
21ur-86	0	0	0	0	0	2
21ur-900	0	0	0	0	0	0
21ur-13701	0	0	0	0	0	0
21ur-5771	0	0	0	0	0	0
21ur-11019	0	0	0	0	0	0
21ur-10719	0	0	0	0	0	0
21ur-8154	0	0	0	0	0	0
21ur-7118	1	2	0	0	1	0
21ur-4847	0	0	0	0	0	0
21ur-9750	1	0	0	0	1	1
21ur-13373	0	0	0	0	0	0
21ur-4156	0	0	0	0	0	0
21ur-14220	0	0	0	0	0	0
21ur-10596	0	0	0	0	0	0
21ur-12857	0	1	0	0	1	0
21ur-8877	1	0	0	0	3	1
21ur-1047	0	5	0	0	0	0
21ur-3026	2	2	0	0	1	0
21ur-2938	0	0	0	0	0	0
21ur-11690	0	0	0	0	0	0
21ur-2076	0	0	0	0	0	0
21ur-8676	0	0	0	0	0	0
21ur-9454	0	0	0	0	0	0
21ur-14041	0	0	0	0	0	0
21ur-7149	0	0	0	0	0	0
21ur-8742	0	0	0	0	0	0
21ur-6076	0	0	0	0	0	0
21ur-2036	0	1	0	0	0	2
21ur-6835	1	0	0	0	0	1
21ur-273	0	0	0	0	0	0
21ur-14425	0	0	0	0	0	0
21ur-15202	0	0	0	0	0	0
21ur-7729	0	0	0	0	0	0
21ur-9282	0	0	0	0	0	0
21ur-8327	0	0	0	0	0	0
21ur-2417	0	0	0	0	0	0
21ur-4549	1	0	0	0	0	0
21ur-11549	0	0	0	0	0	0
21ur-10131	0	0	0	0	0	0
21ur-4081	0	0	0	0	0	0
21ur-4276	0	1	0	0	0	0
21ur-9408	0	0	0	0	0	0
21ur-9319	0	0	0	0	1	0
21ur-8830	0	0	0	0	0	0
21ur-2073	0	0	0	0	0	0
21ur-9601	0	0	0	0	0	0
21ur-8491	0	0	0	0	1	1
21ur-2402	1	0	0	0	1	1
21ur-8421	5	2	0	0	2	2
21ur-12772	0	0	0	0	0	0
21ur-11315	0	0	0	0	0	3
21ur-11825	5	1	0	0	1	4
21ur-11527	0	0	0	0	0	0
21ur-8618	0	0	0	0	0	0
21ur-7255	0	0	0	0	0	0
21ur-14096	0	0	0	0	0	0
21ur-5028	10	0	0	0	11	16
21ur-2982	0	0	0	0	0	0
21ur-3416	0	0	0	0	2	1
21ur-12275	0	0	0	0	0	0
21ur-9899	0	0	0	0	0	0
21ur-398	0	0	0	0	0	0
21ur-13044	0	0	0	0	0	0
21ur-8997	0	0	0	0	0	0
21ur-187	0	0	0	0	0	0
21ur-13594	0	0	0	0	0	0
21ur-1908	2	0	0	0	1	4
21ur-4977	1	0	0	0	5	8
21ur-15008	0	0	0	0	0	0
21ur-1359	0	0	0	0	1	2
21ur-13946	0	0	0	0	0	0
21ur-878	1	0	0	0	4	2
21ur-6077	4	0	0	0	2	0
21ur-10845	1	0	0	0	2	0
21ur-9055	0	0	0	0	0	0
21ur-4525	0	0	0	0	0	0
21ur-8075	0	0	0	0	0	0
21ur-441	0	0	0	0	0	0
21ur-14677	0	0	0	0	0	0
21ur-8764	2	1	0	0	1	1
21ur-15428	0	0	0	0	0	0
21ur-4010	0	0	0	0	0	0
21ur-3912	0	0	0	0	0	1
21ur-9311	0	0	0	0	0	0
21ur-594	39	3	0	0	44	38
21ur-8307	0	0	0	0	0	0
21ur-14959	0	0	0	0	0	0
21ur-987	0	0	0	0	0	0
21ur-1819	0	0	0	0	0	0
21ur-3616	0	0	0	0	0	0
21ur-11523	0	0	0	0	0	1
21ur-4658	112	19	0	0	47	108
21ur-776	0	0	0	0	0	0
21ur-12847	0	0	0	0	0	0
21ur-14400	0	0	0	0	0	0
21ur-48	0	0	0	0	1	0
21ur-2619	0	0	0	0	0	0
21ur-6377	0	0	0	0	0	0
21ur-10865	0	0	0	0	0	0
21ur-15165	0	0	0	0	0	0
21ur-13286	0	0	0	0	0	0
21ur-11398	0	0	0	0	0	0
21ur-1180	0	0	0	0	0	0
21ur-11311	0	0	0	0	0	0
21ur-14604	0	0	0	0	0	0
21ur-6819	0	0	0	0	0	0
21ur-12326	0	0	0	0	0	0
21ur-5433	0	0	0	0	1	3
21ur-13493	0	0	0	0	0	0
21ur-6402	2	0	0	0	2	0
21ur-6897	111	4	3	0	97	108
21ur-11120	0	0	0	0	0	1
21ur-4550	0	0	0	0	0	0
21ur-2199	0	0	0	0	0	0
21ur-4178	0	0	0	0	0	0
21ur-13934	0	0	0	0	0	0
21ur-3003	31	9	2	0	7	22
21ur-5141	1159	132	2	0	763	852
21ur-2176	0	0	0	0	0	0
21ur-1042	1	0	0	0	0	1
21ur-10992	0	0	0	0	0	0
21ur-6441	0	0	0	0	0	0
21ur-6293	0	0	0	0	0	0
21ur-2174	43	1	3	0	45	63
21ur-9348	2	0	3	0	1	3
21ur-2162	0	0	0	0	0	0
21ur-6886	0	0	0	0	0	0
21ur-4042	11	9	0	0	6	10
21ur-2869	1	0	0	0	1	1
[truncated: 13,373 more rows]

## Sheet: Figure 4b
Normalised reads
Row	SX1316_1	SX1316_2	SX1316_3	SX1636_1	SX1636_2	SX1636_3	SX1888_1	SX1888_2	SX1888_3	SX3249_1	SX3249_2	SX3249_3	SX3396_1	SX3396_2	SX3396_3
F16B4.6	0	-0.0540197	-0.120922	-3.52434	-3.72929	-3.64059	-0.166213	-0.0835237	-0.228037	0.334271	0.31544	0.458845	0.563509	0.44092	0.601287
Y46H3C.7	0	0.116003	0.18648	-5.18726	-5.39427	-4.8425	-0.665519	-0.652789	0.360259	-1.53937	-1.55542	-0.949243	-1.60355	-1.96452	-1.53168
Y40B10A.2	0	-0.795108	-0.604893	-6.19142	-6.28254	-6.58233	-5.92561	-6.49939	-6.30935	-3.12734	-3.07027	-2.64719	-3.08683	-3.05413	-2.83969
Y19D10A.4	0	-0.010854	0.0831178	-3.46742	-3.71729	-3.77904	1.84321	1.90176	2.04665	-1.9178	-1.86668	-0.588335	-1.1647	-1.38642	-1.19208
C01B4.7	0	-0.010854	0.0831178	-3.46742	-3.71729	-3.77904	1.84321	1.90176	2.04665	-1.9178	-1.86668	-0.588335	-1.1647	-1.38642	-1.19208
T03D3.5	0	-0.0130553	0.0585889	-3.38224	-3.68308	-3.6406	-2.28975	-2.25127	-3.21927	-0.646036	-0.736625	-0.931483	-0.417584	-0.487021	-0.365133
C04F5.1	0	-0.024711	0.01931	-3.05689	-2.87102	-2.99231	-4.28694	-3.8626	-3.92102	2.12282	2.18193	1.99803	1.96097	1.87195	2.04369
CD4.8	0	0.146739	0.213855	-0.58277	-0.574028	-0.545079	-0.284105	-0.155764	0.119063	-0.0178772	-0.0115771	0.207345	-0.145248	-0.258965	-0.253712
F29G9.1	0	0.180985	0.279576	-4.42454	-4.37878	-4.40207	-0.683971	-0.68441	0.43301	-1.26004	-1.31401	-0.753302	-1.30807	-1.73893	-1.31499
ZK1055.7	0	-0.11571	-0.150557	-6.10637	-6.19748	-6.06539	0.0541065	0.0631512	0.0641798	-3.27222	-3.4861	-3.10661	-2.91996	-3.00506	-2.82825
T15B7.15	0	-0.0717922	-0.0987916	-5.12892	-5.22003	-5.64756	-3.99561	-4.33827	-4.5537	-2.07597	-2.20287	-2.39945	-1.12197	-1.2093	-0.842568
F09G2.1	0	-0.559956	-0.720668	-7.45452	-5.46619	-5.95826	-4.45249	-4.02482	-4.04609	-2.84737	-3.14359	-2.53166	-1.37413	-1.15714	-1.17099
T11F9.10	0	-0.0676572	-0.0714268	-5.29323	-5.57925	-5.57631	-1.38562	-1.32516	-1.24601	-1.27438	-1.38496	-0.650146	-1.49031	-1.66665	-1.40661
K10C8.1	0	-0.00267696	0.0315675	-1.86057	-1.75476	-1.80008	-3.17233	-2.96218	-3.48416	0.858336	0.986032	0.720466	0.600841	0.544184	0.708793
F18E2.4	0	-0.335075	-0.362603	-8.69612	-7.29232	-8.69612	-6.80186	-6.12287	-8.69612	-1.95602	-1.84109	-2.1286	-1.27046	-1.34334	-1.28006
F40G12.7	0	-0.115227	-0.150565	-4.5153	-4.62143	-4.51674	-2.31036	-2.14922	-2.47978	-1.09099	-0.898469	-0.762963	-0.941397	-1.04378	-0.836943
C06B8.7	0	0.535397	0.469002	-4.53897	-3.93694	-4.24668	2.28375	2.26076	2.25907	-1.9373	-1.87175	-1.57493	-1.38572	-1.63095	-1.53626
F21A3.6	0	-0.393736	-0.267431	-6.28956	-6.94029	-6.73921	-8.52928	-7.15714	-6.56164	-3.60956	-3.68703	-3.54542	-3.29609	-3.37944	-3.0644
F28F8.2	0	-0.167405	0.00800671	-5.68908	-5.37474	-5.39679	-5.98289	-6.6902	-5.80701	-1.47485	-1.35502	-0.98937	-0.58113	-0.665517	-0.443461
B0391.10	0	0.00110108	0.0836978	-3.64639	-3.90149	-3.74001	-2.16505	-2.00206	-2.57215	-0.19687	-0.113122	0.404094	-0.248438	-0.393544	-0.269296
Y102A5C.4	0	-0.323679	-0.327434	-6.91346	-5.90596	-5.92802	-2.04057	-2.11144	-2.11628	-2.31157	-2.24104	-1.47364	-1.16713	-1.38868	-1.21661
Y37H2A.4	0	0.294545	0.262232	-1.75435	-1.60308	-1.62514	-1.88993	-1.73816	-2.78857	0.653815	0.594022	1.14055	0.846456	0.633136	0.807309
Y69H2.6	0	0.211317	0.308384	-5.086	-5.52852	-5.60464	0.435205	0.29401	0.584893	-2.09874	-1.96419	-1.67108	-1.64226	-1.82278	-1.54573
Y39B6A.37	0	0.306202	0.290579	-0.682846	-0.772875	-0.76196	-1.92062	-1.71936	-2.07232	2.90126	2.97905	2.71594	1.48945	1.31315	1.50594
M162.8	0	-0.271051	-0.29555	-7.11011	-6.28493	-6.81782	-2.09317	-2.13233	-3.01591	-0.154132	0.01061	-0.126734	0.526913	0.327189	0.582329
F19B2.6	0	-0.394423	-0.578255	-8.69612	-7.17701	-7.19907	-5.18247	-4.82891	-5.06375	-2.8953	-2.74892	-2.87168	-2.24126	-2.60742	-2.51609
ZC15.1	0	0.362875	0.391924	-0.0375701	-0.337547	-0.40206	-2.33444	-1.75593	-2.04734	-0.658454	-0.784738	-0.370012	0.131126	0.220303	0.184388
ZC15.10	0	-0.0930168	0.00905797	-3.23965	-3.17661	-3.0862	0.0286168	-0.0143331	0.255215	0.734726	0.764404	0.317639	0.557945	0.529881	0.632542
B0250.8	0	-0.245347	-0.187496	-5.27981	-4.89946	-5.07933	-1.64656	-1.73421	-1.3211	-0.664343	-0.642917	-0.431795	-0.521346	-0.559538	-0.428491
Y73B3A.1	0	0.576648	0.501708	0.53717	0.440618	0.515604	-0.226529	-0.123512	-0.725929	0.29085	0.0855245	0.442911	0.228575	0.388882	0.187379
Y73B3A.13	0	0.198782	0.20348	-0.129707	0.0699868	-0.0691197	-2.02835	-1.98535	-2.4521	0.419661	0.398983	0.351245	0.848545	0.74216	0.891513
Y73B3A.7	0	-0.100264	-0.182241	-8.69612	-8.69612	-6.9873	-4.33471	-4.09104	-4.4271	-4.16514	-4.05249	-3.50461	-3.49997	-3.62126	-3.54193
AC8.3	0	-0.0475316	2.10776e-05	-6.16645	-5.99805	-6.07895	-2.76676	-2.55207	-3.06107	-1.10826	-1.24138	-0.624793	-1.07193	-1.14564	-0.969832
AC8.7	0	-0.0180146	0.023363	-7.12272	-6.62605	-6.89942	-3.08843	-3.10523	-3.6627	-3.04016	-2.77832	-2.82463	-3.0105	-3.22801	-3.05867
AC8.10	0	-0.0475316	2.10776e-05	-6.16645	-5.99805	-6.07895	-2.76676	-2.55207	-3.06107	-1.10826	-1.24138	-0.624793	-1.07193	-1.14564	-0.969832
AC8.12	0	-0.0180146	0.023363	-7.12272	-6.62605	-6.89942	-3.08843	-3.10523	-3.6627	-3.04016	-2.77832	-2.82463	-3.0105	-3.22801	-3.05867
ZK402.5	0	0.269015	0.305894	-1.07225	-1.07735	-1.02658	0.25259	0.313988	0.324476	0.0650711	0.167454	0.326656	0.0197639	-0.123077	-0.10211
F47G3.2	0	0.692597	0.733808	-5.08592	-4.37266	-4.98778	-5.16841	-5.28266	-5.20385	-1.75743	-1.962	-1.28456	-1.92542	-2.48183	-2.10498
F55D10.3	0	0.392923	0.418755	-5.72214	-5.12011	-5.03681	-2.29697	-2.28453	-2.92531	-3.59048	-3.66085	-3.38671	-4.22431	-4.44336	-4.29294
C41A3.1	0	0.109198	0.11388	-4.80648	-4.3955	-4.39159	-2.15929	-2.07981	-2.34617	-2.04057	-1.8977	-2.4617	-2.94496	-2.85653	-2.73798
R04E5.9	0	0.0770146	0.108251	-6.51108	-5.81374	-6.15425	-4.94859	-4.53605	-4.83725	-2.89884	-3.01535	-2.60987	-3.1755	-3.52121	-3.38896
B0416.6	0	0.131384	0.194858	-4.89122	-5.71994	-6.53045	-2.6929	-2.5837	-3.41726	-3.05707	-3.19144	-2.47422	-2.90454	-3.23564	-2.88537
C34F6.7	0	0.174511	0.215682	-5.41196	-5.06125	-4.94977	-6.29356	-5.2091	-5.24221	-1.23153	-1.16246	-1.18054	-1.64951	-1.67788	-1.60831
F02C12.3	0	-0.183627	-0.176098	-7.11377	-6.33989	-6.5338	-5.09257	-4.99031	-5.04846	-0.692496	-0.710252	-0.666527	-0.663428	-0.695958	-0.478095
M163.3	0	0.109223	0.207742	-4.83137	-4.55723	-4.73013	-0.270164	-0.393863	-0.565685	-0.609904	-0.579033	-0.321076	-0.958171	-1.09165	-0.883963
H40L08.1	0	0.0969964	0.160206	-3.3661	-2.95212	-3.1428	-3.88305	-3.20406	-3.67208	-0.787003	-0.942412	-0.489398	-1.27768	-1.22082	-1.28931
F46F2.4	0	-0.333414	-0.290926	-7.00715	-6.5229	-6.91966	-7.35812	-7.26105	-7.12508	-0.772369	-0.665909	-0.748505	-0.758946	-0.803384	-0.678523
F22H10.4	0	-0.483164	-0.418299	-5.86858	-6.0467	-5.75861	-7.14321	-7.9683	-7.3728	-0.983347	-0.900422	-0.880579	-0.883415	-0.844344	-0.839244
F41G4.7	0	0.148026	0.197032	-2.94825	-2.99297	-2.96621	0.521476	0.57176	0.595544	-1.88932	-1.62246	-1.68464	-2.06836	-2.10601	-2.07835
Y13C8A.1	0	0.171137	0.27661	-4.9724	-5.09331	-5.02483	-0.814889	-0.841057	0.419472	-1.31247	-1.32666	-0.756359	-1.31324	-1.77505	-1.26464
F39F10.2	0	-0.119229	-0.0534062	-7.27324	-6.95889	-7.16327	-7.56704	-7.35806	-6.21251	-2.50073	-2.55826	-2.21901	-1.82303	-1.82315	-1.78638
C33E10.2	0	0.201079	0.288278	-5.47573	-5.78999	-5.40658	-4.36671	-4.39191	-4.77535	-2.44474	-2.57647	-1.61152	-1.99353	-2.23193	-1.9752
F29C4.5	0	-0.368846	-0.425677	-8.69612	-6.67351	-6.57778	-4.70714	-5.44344	-5.37857	-1.33077	-1.35199	-1.16109	-0.642255	-0.639878	-0.53603
W03G1.8	0	0.287747	0.341049	-5.2823	-5.37341	-5.30846	0.067736	0.0152049	-0.310389	-0.620456	-0.538557	0.00413462	-1.53515	-1.58862	-1.42315
Y77E11A.10	0	-0.150769	-0.164813	-3.4505	-4.24128	-3.91052	-3.54318	-3.17293	-4.69298	-1.69829	-1.43432	-1.44757	-1.09346	-1.33205	-1.05865
Y77E11A.3	0	-0.177164	-0.177468	-7.02397	-7.11509	-7.33782	-1.09457	-1.13272	-1.40797	-0.763173	-0.640784	-0.123252	-0.950823	-1.00959	-0.872527
Y41D4A.3	0	-0.264676	-0.251724	-7.87953	-6.87204	-7.29956	-5.77545	-5.47945	-5.16425	-2.02429	-1.87475	-1.94788	-3.1711	-3.18713	-3.27596
Y76B12C.8	0	-0.388407	-0.317281	-5.5956	-5.32207	-5.23877	-0.408102	-0.393854	-0.14595	-2.06744	-1.85541	-2.09602	-2.27474	-2.40461	-2.09611
Y38F2AL.1	0	-0.434213	-0.405071	-6.52251	-5.51501	-5.02625	-3.68082	-3.83474	-3.93239	-2.60535	-2.50638	-2.94083	-2.06793	-2.45872	-2.17872
Y94H6A.4	0	-0.146041	-0.0584763	-5.86821	-5.73618	-6.67453	-4.11432	-4.03611	-4.88753	-1.78574	-1.76809	-1.78753	-2.01481	-2.08288	-2.00694
Y54G2A.20	0	-0.0569783	0.00905782	-7.24878	-6.42361	-5.97566	-0.781791	-0.8736	-1.03908	-2.93386	-2.95936	-2.99626	-3.08901	-2.94346	-2.92598
Y54G2A.21	0	-0.00843635	0.0719431	-2.57135	-2.54158	-2.49193	-2.25783	-2.15125	-2.87404	-0.0920101	0.0168523	-0.0102919	-0.164137	-0.174198	-0.0867918
Y67D8C.6	0	-0.379236	-0.303769	-7.13372	-6.81937	-6.73607	-1.45616	-1.58399	-1.06742	-0.177208	-0.193829	-0.025749	0.468805	0.437426	0.513805
Y37E11AL.1	0	-0.0389843	0.046467	-5.80071	-6.40265	-5.57742	-6.09452	-4.94553	-5.44864	-1.41434	-1.53594	-1.00046	-0.505675	-0.575508	-0.44431
F36A4.8	0	-0.663994	-0.748665	-6.05914	-4.85098	-6.57778	-6.35295	-7.46572	-6.58254	-2.10494	-2.30748	-1.85541	-0.842974	-1.00244	-0.742932
C46C2.3	0	-0.0792769	-0.202737	-6.76848	-5.87877	-6.43982	-5.70416	-4.77386	-5.52829	-0.4651	-0.350195	-0.0252181	-0.535656	-0.717323	-0.465277
W08D2.1	0	-0.21123	-0.221797	-6.41472	-8.69612	-6.12243	-7.40168	-6.02954	-5.27989	-3.49744	-3.67156	-3.2024	-2.36103	-2.87809	-2.48601
F32B6.9	0	-0.153925	-0.200396	-4.55012	-4.70186	-5.0116	-5.88538	-5.49407	-4.93631	-2.44603	-2.37925	-2.60951	-1.79115	-1.90247	-1.92982
R11A8.1	0	-0.0858562	-0.0505942	-1.01095	-1.00005	-1.08874	-1.5805	-1.34076	-1.87791	0.96353	1.0524	0.893916	0.876701	0.826548	0.935531
F13H10.5	0	-0.633574	-0.712001	-6.76288	-6.854	-6.36523	-5.26493	-6.3777	-6.59313	-2.77101	-2.45764	-3.02285	-2.77038	-2.68074	-2.74194
Y57G11C.499	0	-0.24196	-0.16598	-5.54185	-5.33623	-5.55148	-0.916999	-0.918285	-0.621643	-0.264151	-0.0651946	-0.0206892	-0.0859241	-0.18222	0.0311554
Y73F8A.33	0	0.26555	0.265573	-6.93598	-5.6408	-6.64369	-6.53664	-6.32765	-6.13762	-1.42972	-1.26735	-1.22117	-0.78587	-1.05078	-0.593688
Y43D4A.6	0	-0.369091	-0.350813	-6.88833	-7.53906	-7.56112	-7.0486	-7.19629	-6.75494	-0.717234	-0.760923	-0.582478	-0.702547	-0.760591	-0.673525
C08E3.9	0	0.0506619	0.0194066	-6.11158	-6.20269	-8.69612	-3.76633	-3.64695	-3.7446	-2.57198	-2.42395	-2.59052	-1.50416	-1.8701	-1.71196
F45C12.8	0	0.119165	0.148327	-5.44797	-5.2514	-6.65976	-2.20566	-2.43571	-2.95094	-2.63561	-2.26589	-2.6846	-3.13712	-3.60118	-3.32444
F52C6.10	0	-0.222578	-0.0501786	-2.74062	-2.48221	-2.58629	-4.03722	-3.66411	-3.92426	0.775568	0.778599	0.507042	0.697951	0.629401	0.796499
F59H6.2	0	0.191272	0.184513	-6.54071	-5.71554	-5.84296	-0.946334	-0.937882	-1.10762	-3.82126	-4.03224	-2.97384	-3.72113	-3.86322	-3.91492
F59H6.9	0	-0.00779551	0.0043753	-1.90296	-1.89892	-2.04906	-3.29944	-2.8605	-3.04547	-0.170958	-0.163802	-0.178986	0.0172607	-0.0719389	0.153693
C40A11.7	0	0.278033	0.231886	-4.10958	-4.60616	-3.1813	-2.55756	-2.31748	-2.72343	-0.301981	-0.339471	0.285213	-0.77213	-0.96092	-1.03625
W10G11.19	0	-0.409004	-0.304346	-7.30668	-5.78836	-5.6281	0.361582	0.284138	0.340112	-3.09245	-2.90626	-2.9609	-1.97893	-1.93231	-1.83133
F54D10.3	0	-0.542448	-0.637879	-5.64144	-5.85034	-5.46693	-5.2421	-5.25626	-5.87715	-2.19694	-1.9132	-2.09636	-2.03043	-1.84295	-1.83232
W06A11.4	0	0.285247	0.227788	-2.0439	-1.8116	-1.86274	-2.29703	-2.125	-2.51263	0.758017	0.855135	1.0195	0.881749	0.751928	0.897611
F41G3.12	0	-0.426559	-0.352916	-8.69612	-6.63801	-6.66007	-6.14755	-5.46857	-4.71891	-0.845342	-0.969318	-0.543536	0.253363	0.166317	0.290536
C15F1.8	0	0.558425	0.427275	-3.31164	-2.74562	-3.10626	-2.04702	-2.32648	-1.97818	1.83049	1.81452	2.05036	1.75169	1.5281	1.77288
T02G5.4	0	-0.0123513	-0.0213876	-2.319	-2.24243	-2.23965	-3.66336	-3.58782	-3.77029	1.0068	1.08547	1.0472	1.05221	0.959522	1.11708
F10E7.2	0	-0.574783	-0.502782	-3.17667	-3.12456	-3.1197	-3.83994	-3.84068	-4.32644	1.50678	1.59635	1.4232	0.317965	0.235431	0.439918
C30G12.1	0	-0.49793	-0.465838	-6.57735	-6.19846	-6.35405	-7.0943	-6.54884	-5.81981	-3.16997	-2.81115	-3.53635	-2.7468	-2.88221	-2.76209
ZK892.6	0	-0.4308	-0.406836	-6.45531	-6.4129	-6.95625	-8.00188	-7.61057	-6.64735	-1.2173	-1.04719	-1.20802	-1.13511	-1.12245	-1.02806
R166.3	0	0.133642	0.150146	-1.54161	-1.36022	-1.48866	-2.47007	-2.20797	-2.16636	0.525518	0.491669	0.38087	0.875625	0.701389	0.928588
F37H8.2	0	-0.373773	-0.341206	-5.95112	-5.86788	-6.27561	-0.0249368	0.0933491	0.350841	-0.100538	0.0680249	-0.133197	-0.131293	-0.204546	-0.0922845
W02B12.1	0	-0.306185	-0.424416	-6.85865	-4.87033	-6.97183	-4.5134	-4.9694	-5.59029	-0.670214	-0.736999	-0.257981	0.150231	-0.0748475	0.140465
F43G6.4	0	-0.866393	-0.86981	-7.04894	-7.83321	-7.16212	-8.0359	-6.66376	-7.16687	-3.4049	-3.3224	-2.50498	-3.23393	-3.28214	-3.16468
Y57A10A.1	0	0.294954	0.306985	-0.0145866	-0.0811247	0.00269624	-1.7718	-1.64939	-2.00547	0.142344	-0.112438	0.313111	0.881223	0.861399	0.861191
Y57A10A.4	0	-0.0666968	-0.0427736	-1.74864	-1.6419	-1.75004	-2.46215	-2.36456	-2.68459	0.67166	0.799898	0.502957	0.303779	0.166469	0.31743
F49C5.3	0	-0.401269	-0.448041	-5.95465	-6.37881	-5.39199	-2.4718	-2.3406	-3.01486	-2.75515	-2.47972	-2.45926	-2.03616	-2.346	-2.02712
F58G1.1	0	0.739032	0.655465	1.17472	1.24885	1.24446	0.556816	0.631173	0.157478	0.93592	0.920478	0.912675	1.15482	1.25993	1.01118
F18A11.2	0	-0.527515	-0.453317	-7.98451	-6.68933	-8.69612	-6.33241	-6.68304	-7.00383	-2.38165	-2.37507	-2.2767	-1.53417	-1.59751	-1.48308
F29C12.5	0	-0.279095	-0.220608	-5.30854	-5.26947	-5.26375	-5.65167	-5.57461	-5.43183	-0.0132849	0.0682604	0.288708	0.114788	0.0195035	0.228003
F15D4.8	0	-0.204003	-0.141835	-6.63787	-6.03584	-6.05789	-6.23853	-7.63898	-5.83951	-3.54112	-3.55969	-3.16482	-2.95266	-3.08954	-2.71643
E01G4.7	0	0.063369	0.110253	-4.97734	-4.02893	-4.35327	-0.358608	-0.401714	0.237585	-1.25151	-1.55161	-0.52141	-0.294663	-0.840673	-0.39547
W02B8.2	0	0.0454452	0.135897	-3.29421	-3.41199	-3.57923	-1.50365	-1.52109	-2.62488	-0.953443	-1.01015	-0.946883	-0.0562372	-0.172532	0.0619297
F01D5.10	0	-0.02893	-0.144802	-4.47418	-5.31251	-4.64143	-5.76652	-5.424	-6.43794	-1.60718	-1.57979	-0.927148	-1.34729	-1.32888	-1.24091
C01G12.1	0	0.821826	0.776964	-4.60986	-4.61396	-5.32917	-4.73661	-4.48251	-4.8231	-2.13363	-2.21887	-1.79914	-1.89266	-1.98952	-1.7877
Y53F4B.5	0	-0.293499	-0.309966	-5.18459	-4.81768	-5.18955	-6.606	-6.88842	-6.14982	0.489938	0.624964	0.811729	0.700484	0.688377	0.843477
Y53F4B.6	0	-0.180418	-0.155766	-2.48957	-2.43144	-2.46098	-3.02023	-3.07931	-3.2961	-0.627741	-0.394642	0.029851	-1.02619	-1.11204	-0.895156
Y48G1BM.6	0	0.0649787	0.119531	-2.72047	-2.72985	-2.63958	0.234458	0.350032	0.223325	-0.63872	-0.556252	-0.715243	-0.971629	-1.03131	-0.955033
Y71G12B.28	0	-0.476918	-0.397646	-6.1544	-5.9821	-6.2273	-6.932	-6.62569	-6.2453	-0.61832	-0.471295	-0.566932	-0.457435	-0.416061	-0.34675
Y39G10AR.6	0	-0.00431447	-0.00884593	-7.31399	-6.01881	-8.69612	-5.81604	-5.67605	-5.03402	-1.25295	-1.38304	-0.920072	-0.893814	-0.977214	-0.793927
Y71F9AL.18	0	0.281818	0.271555	0.891021	0.882422	0.870219	-0.581689	-0.478374	-1.12515	0.23754	0.0548074	0.212171	0.718312	0.935395	0.747161
W05F2.2	0	-0.104129	-0.0746283	-0.781322	-0.787287	-0.753931	-1.40924	-1.25857	-2.00499	2.23242	2.56805	1.48075	0.24794	0.195699	0.358327
K03E5.1	0	-0.454294	-0.24449	-6.6984	-5.87323	-7.50472	0.63704	0.542716	0.785696	-3.37851	-3.36972	-3.11672	-2.34005	-2.37331	-2.37393
C41D11.8	0	0.504287	0.499829	-2.56739	-2.10419	-2.2269	-3.32382	-3.22675	-3.1778	1.15804	1.00822	1.54422	1.38269	1.10815	1.36213
B0041.7	0	0.0202706	-0.0434313	-0.828804	-0.744254	-0.873507	-1.91732	-1.73862	-2.28131	-0.383483	-0.62698	-0.165919	0.622339	0.502168	0.642713
T04D1.2	0	-0.275847	-0.360019	-6.73851	-6.27001	-6.15854	-1.64553	-1.81939	-1.84664	-4.08359	-4.01077	-4.09919	-3.77661	-3.95565	-3.83508
W03G9.3	0	-0.22132	-0.131107	-1.1966	-1.18196	-1.17794	-1.87036	-1.6984	-2.45892	2.03662	2.33999	1.32127	0.135185	0.0910459	0.250614
Y110A7A.21	0	-0.352906	-0.27374	-7.30808	-6.55189	-6.91043	-5.92791	-7.10522	-6.73286	-3.7443	-3.98319	-2.90895	-2.57735	-2.79356	-2.65296
F55A12.1	0	-0.202575	-0.183377	-1.9759	-1.78906	-1.86201	-3.14534	-2.90526	-3.14446	0.217813	0.365024	-0.426426	0.370359	0.339904	0.480692
T05E8.2	0	-0.134282	-0.123259	-5.84404	-5.79902	-5.53795	0.545414	0.571868	0.748442	-0.536042	-0.393121	-0.229555	-1.07539	-1.25323	-0.990498
C26C6.3	0	-0.316565	-0.393464	-4.99884	-4.90763	-8.69612	-4.41718	-4.43134	-5.33991	-1.93108	-2.02036	-1.6626	-0.520688	-0.743509	-0.508445
D2030.6	0	0.602403	0.473363	0.657184	0.792233	0.780166	-0.554947	-0.42747	-0.974107	0.815647	0.999621	0.989115	0.755193	0.702977	0.544458
T19A6.4	0	-0.41751	-0.412243	-6.77796	-6.86908	-7.58428	-6.6663	-6.39278	-6.49043	-2.81772	-2.75898	-2.43218	-1.93956	-2.0245	-1.90439
W10D5.1	0	-0.290277	-0.254746	-6.31248	-5.15084	-6.02019	-6.60629	-5.52184	-7.12356	-3.02748	-3.15034	-3.4538	-2.29364	-2.56454	-2.45122
ZC247.1	0	-0.343851	-0.327967	-4.97471	-5.08688	-4.88155	-4.85008	-5.18548	-4.82087	-1.7525	-1.6021	-3.39252	-1.66882	-1.53539	-1.42474
C43H8.2	0	-0.0100686	0.000834795	-1.56032	-1.54754	-1.43442	-2.64697	-2.23439	-2.60925	1.53057	1.64229	1.27577	1.27351	1.22071	1.31446
F55A3.5	0	-0.162718	-0.116384	-4.14999	-4.27792	-4.08689	-4.18051	-4.29183	-4.66141	0.222611	0.462683	0.320537	-0.249572	-0.335365	-0.225656
F55A3.6	0	-0.262779	-0.223992	-4.58773	-4.82244	-4.7073	-4.54871	-4.53584	-5.47145	-0.0536928	0.0381409	0.343467	-0.0324572	-0.116827	0.0508749
Y47H9C.9	0	-0.106061	-0.15548	-4.63623	-4.82002	-4.46183	-3.29472	-3.16492	-3.70647	-1.45226	-1.36614	-1.09847	-1.41762	-1.57545	-1.32851
M01G12.12	0	0.0221825	0.0516463	-5.00638	-3.85402	-4.59662	-2.57387	-2.63514	-3.28214	-1.84033	-1.85171	-1.74444	-1.94763	-1.92141	-1.79729
T27F6.8	0	-0.659244	-0.577046	-6.98699	-7.0781	-7.10016	0.363968	0.277338	0.884956	-1.11414	-0.847455	-1.57665	-1.42416	-1.26184	-1.23287
H16D19.4	0	-0.157456	-0.118689	-3.84207	-3.93319	-3.74761	-0.809874	-0.896388	-0.741125	-0.65854	-0.724264	-0.350283	-0.758145	-0.850013	-0.658178
Y18D10A.25	0	-0.314924	-0.273244	-5.30695	-5.2329	-5.36842	-0.683281	-0.667083	-0.329779	-0.206266	-0.116494	0.200847	-0.181681	-0.269455	-0.0891083
F44F1.7	0	-0.11419	-0.104251	-1.97556	-1.75256	-1.64818	-4.90842	-5.21026	-3.01276	-0.430629	-0.533726	-0.070189	-0.461061	-0.357759	-0.270428
W05H12.2	0	-0.433584	-0.402312	-6.14451	-7.33423	-5.85222	-1.86877	-1.576	-1.36211	-1.07467	-0.706992	-1.07633	-1.76616	-1.88194	-1.64588
Y87G2A.17	0	-0.247834	-0.166413	-5.82686	-5.5815	-5.29818	-6.02535	-5.9525	-6.05015	-2.96402	-2.83715	-2.61453	-2.36976	-2.45344	-2.23636
Y87G2A.4	0	-0.33386	-0.288114	-6.642	-6.73311	-6.38048	-0.454783	-0.482687	0.112108	-3.2838	-3.33789	-3.19155	-2.30406	-2.4883	-2.30213
Y37H9A.2	0	-0.487506	-0.430421	-6.46284	-6.40632	-6.95901	-0.497845	-0.54692	-0.139096	-1.09216	-0.968415	-1.20413	-0.859891	-0.859075	-0.717697
K05C4.9	0	-0.118243	-0.130035	-5.20941	-5.30053	-5.76442	-1.31899	-1.31055	-1.49715	-1.27092	-1.09612	-1.39123	-2.26219	-2.40535	-2.19028
F39B2.8	0	-0.623633	-0.598798	-5.45728	-6.0184	-5.70398	0.473353	0.412054	1.0245	-4.73722	-4.51871	-4.99649	-3.9893	-3.92095	-3.91029
Y55B1BR.3	0	-0.452933	-0.467988	-4.81836	-4.01566	-4.50772	-4.19588	-3.93916	-4.24314	-2.8322	-2.75707	-3.0787	-3.30111	-3.44427	-3.21834
Y55B1BR.5	0	-0.268546	-0.223918	-6.42584	-7.36425	-6.69316	1.04204	0.946793	1.37658	-3.4714	-3.45662	-2.65	-3.79633	-4.02027	-3.91497
T12B5.3	0	-0.412454	-0.394361	-7.74919	-5.76086	-6.25292	-5.55808	-5.01263	-5.15907	-1.52286	-1.76335	-1.33256	-1.67422	-1.72471	-1.56614
Y82E9BR.1	0	-0.32343	-0.354564	-7.08964	-6.48761	-6.28653	-7.38345	-6.99214	-5.95481	-1.97894	-1.9692	-1.96071	-2.39735	-2.28689	-2.12332
Y54F10BM.9	0	0.0414255	0.0644484	-4.80064	-4.53508	-4.37482	-1.52546	-1.62517	-2.35662	-1.22868	-1.13017	-1.31511	-0.864623	-0.939285	-0.794629
Y71H2B.11	0	-0.20879	-0.204616	-4.47364	-4.13987	-4.29913	-5.75483	-5.82306	-5.34534	2.04465	2.03788	1.71406	1.35924	1.23517	1.3844
C34C12.1	0	-0.0311166	-0.114726	-4.85422	-4.97579	-4.73458	-2.88366	-2.88433	-3.27392	-1.36215	-1.37907	-0.938662	-1.28445	-1.48671	-1.27376
C36E8.3	0	0.0427061	0.0456959	-5.61449	-5.44778	-5.99593	-5.65047	-5.5368	-5.43014	-1.49324	-1.60139	-1.10414	-1.82067	-1.77507	-1.76469
B0285.7	0	-0.151184	-0.155421	-6.53959	-7.32385	-6.65276	-6.61025	-6.44209	-7.35066	-3.73052	-3.8596	-3.32726	-2.01846	-2.29232	-2.02068
B0284.3	0	-0.236465	-0.170331	-6.6472	-6.33285	-6.21676	-7.26643	-7.07295	-6.04458	-0.867665	-0.797373	-0.598054	-1.37121	-1.32034	-1.25504
T04A8.16	0	0.0210795	-0.0271164	-1.20759	-1.03476	-1.11008	-2.16679	-1.77792	-2.10279	1.11944	1.0863	1.26321	1.40081	1.3424	1.45516
C27F2.1	0	-0.811509	-0.655356	-6.96316	-5.80152	-5.69004	-7.95012	-6.35484	-5.98248	-2.70326	-2.52083	-2.64516	-1.94766	-1.96314	-1.83648
F54E7.7	0	-0.194696	-0.242116	-6.4807	-6.28413	-6.43972	-0.717331	-0.874711	-0.903775	-3.61007	-3.68777	-3.51665	-2.58497	-2.65052	-2.51873
Y42G9A.1	0	-0.465824	-0.513459	-7.39107	-6.38357	-6.11795	-6.29858	-6.08959	-6.1227	-2.47903	-2.31418	-2.24199	-1.70358	-1.62506	-1.69011
F31E3.1	0	0.251889	0.233809	-3.50478	-3.33749	-3.47486	2.00488	2.04793	2.18346	-0.817628	-0.98758	-0.476418	-0.658702	-0.726422	-0.649367
B0361.4	0	-0.770509	-0.920611	-6.20964	-7.39937	-7.42143	-6.90891	-6.92307	-6.32757	-1.55625	-1.51862	-1.7476	-0.985405	-0.726538	-0.742556
C18H2.2	0	0.0937186	0.0792816	-2.09928	-1.83051	-2.09138	-3.5117	-3.29067	-3.44794	1.69559	1.82258	1.32717	1.28052	1.21041	1.35156
R05D3.8	0	0.141339	0.039965	-2.2984	-2.44216	-2.54878	-4.30986	-3.70498	-3.88267	2.4255	2.47605	2.05526	2.2182	2.11596	2.24593
B0303.2	0	-0.742568	-0.668041	-6.54473	-6.09685	-6.52438	-7.17501	-7.69999	-6.66266	-2.75893	-2.84583	-2.667	-1.70722	-1.62686	-1.58744
K02D10.2	0	0.169622	0.170511	-5.74099	-6.23757	-5.56649	-7.13341	-8.69612	-5.16578	-1.29185	-1.68564	-0.284496	-1.55892	-1.34537	-1.29856
K01B6.1	0	0.215032	0.273473	-6.46191	-6.55303	-6.53908	-0.891217	-0.904827	-1.5731	-2.84125	-3.003	-2.70118	-3.10595	-3.98354	-3.14993
K11H3.3	0	-0.0963007	-0.090148	-1.34859	-1.15202	-1.33403	-2.46249	-2.30917	-2.50838	1.92237	2.05186	1.87388	1.79709	1.73492	1.85162
T16G12.5	0	0.491313	0.291193	0.838977	0.830689	0.815475	-0.154393	0.0639893	-0.577524	0.608202	0.297232	0.392673	0.568601	0.742701	0.493336
H04D03.1	0	-0.301899	-0.212938	-1.363	-1.41702	-1.39681	-1.99985	-1.91289	-2.74117	1.60856	1.82755	0.808224	0.188125	0.147026	0.248539
D2045.2	0	0.289954	0.306421	0.283301	0.213775	0.274347	-0.883551	-0.800423	-1.33375	-0.13275	-0.290613	-0.0541301	0.0292894	0.137252	-0.0193102
R17.1	0	0.00956602	0.0390661	-7.80357	-6.10293	-6.53045	-2.77926	-2.69544	-3.89615	-2.00546	-1.98009	-1.82399	-1.9673	-1.81391	-1.97992
Y48A6A.1	0	-0.358819	-0.324593	-8.43642	-7.14124	-7.1633	-0.0333846	-0.194341	0.220579	-3.77404	-3.56649	-3.4983	-3.20092	-3.33118	-3.25288
Y48A6B.8	0	-0.441036	-0.455944	-5.93984	-6.364	-5.37718	-2.43753	-2.31455	-3.00005	-2.72709	-2.4887	-2.47832	-2.01184	-2.27412	-2.0061
Y56A3A.5	0	-0.0562991	0.0378051	-4.82864	-4.51959	-4.60761	-0.326259	-0.475863	-0.614581	-0.227811	-0.171872	0.166172	-0.195068	-0.241402	-0.114549
Y56A3A.15	0	-0.424368	-0.389011	-5.94615	-5.68042	-5.66248	-8.69612	-7.32399	-6.32302	-2.22235	-1.99211	-2.30043	-2.7604	-2.90034	-2.83374
Y79H2A.4	0	-0.403858	-0.425882	-4.16165	-3.8473	-4.01361	-0.420862	-0.381132	-0.189721	0.0683815	0.122309	-0.0592669	0.0412745	0.0134253	0.181428
Y75B8A.19	0	0.0641656	0.0558603	-5.91787	-5.47835	-6.25418	-3.5655	-3.71623	-4.90439	-2.03787	-2.07609	-1.91322	-1.39717	-1.59922	-1.42417
Y37D8A.16	0	-0.263697	-0.199807	-8.69612	-7.24522	-8.69612	-6.75476	-6.36345	-6.17342	-3.24325	-3.19681	-2.92439	-3.10041	-2.63078	-2.86438
Y39E4B.8	0	-0.503026	-0.462368	-6.61772	-8.69612	-7.42404	-6.91152	-6.92568	-7.42879	-3.65859	-3.49668	-3.70019	-3.27097	-3.15429	-3.23423
T28A8.6	0	0.266446	0.179487	0.368021	0.492417	0.45101	-0.344357	-0.27106	-0.654948	0.823262	0.779541	0.676655	0.521202	0.552312	0.451033

## Sheet: Figure 4c
Normalised reads
Row	SX1316_1	SX1316_2	SX1316_3	SX1636_1	SX1636_2	SX1636_3	SX1888_1	SX1888_2	SX1888_3	SX3249_1	SX3249_2	SX3249_3	SX3396_1	SX3396_2	SX3396_3
CELE46A-DNA	0	-0.0576686	-0.0837411	-0.793028	-0.873318	-0.855799	-1.08319	-0.999659	-1.27986	-0.458482	-0.487129	-0.40456	-0.480487	-0.516328	-0.454077
CELE2-DNA	0	-0.0706737	-0.0522887	-0.453306	-0.423023	-0.45971	-0.579059	-0.529203	-0.61095	-0.369999	-0.386173	-0.371163	-0.365786	-0.321313	-0.332394
CELE7-DNA	0	0.0510845	0.0133076	0.0106383	0.0442833	0.0507125	-0.422689	-0.341087	-0.501538	-0.0614174	-0.123308	-0.216507	-0.160267	-0.145425	-0.19802
TIR9TA1_CE-DNA	0	-0.10927	-0.0709306	-1.38795	-1.41243	-1.41738	-0.93403	-0.940939	-1.23894	-0.303019	-0.282028	-0.235421	-0.376927	-0.345334	-0.332759
PAL5A_CE-DNA	0	0.0803964	0.0908046	-0.0629951	-0.0289109	-0.075772	0.317888	0.250407	0.269896	-0.119214	-0.223728	-0.253478	-0.122317	-0.199055	-0.202095
CELE46B-DNA	0	0.0144344	0.00090317	-0.299889	-0.305853	-0.349167	-0.473747	-0.368372	-0.672233	-0.196506	-0.217864	-0.317008	-0.156169	-0.205057	-0.22644
CELE14B-DNA	0	-0.0481464	-0.0125685	-0.615425	-0.538006	-0.589475	-0.630575	-0.616435	-0.711937	-0.375018	-0.384485	-0.361122	-0.385824	-0.347879	-0.366125
TIR21T5A_CE-DNA	0	-0.0156211	0.0331631	-0.688277	-0.713334	-0.668859	0.134061	0.114799	0.0595556	0.144298	0.232245	0.116267	-0.0860644	-0.0998732	-0.0313599
CELE14A-DNA	0	-0.0314422	0.0277993	-0.70858	-0.630273	-0.683406	-0.597414	-0.552117	-0.713388	-0.383492	-0.367097	-0.350514	-0.380933	-0.412385	-0.386739
PALTTTAAA3-DNA	0	0.0801512	0.079302	-1.5504	-1.47156	-1.50314	-0.919788	-0.934825	-1.30728	-0.552749	-0.58857	-0.285613	-0.45583	-0.531435	-0.458116
CELE4-DNA	0	0.0797006	0.108825	0.274272	0.302033	0.309576	-0.0643622	1.56971e-05	-0.202508	0.114702	-0.0177988	-0.0567609	0.069315	0.112903	0.0364114
CELE42-DNA	0	-0.00875172	-0.00207143	-1.31504	-1.28172	-1.23538	-0.354387	-0.341943	-0.443026	0.00173239	-0.0345086	-0.0908782	-0.236386	-0.279471	-0.222529
NPALTA1_CE-DNA	0	-0.0725852	-0.0368479	-1.2499	-1.23613	-1.33367	-0.0163086	-0.0258017	-0.0387546	-0.407414	-0.431031	-0.517923	-0.317847	-0.362783	-0.297242
IR4-DNA	0	-0.0740683	-0.0207351	-0.134128	-0.141555	-0.215484	-0.913376	-0.990121	-1.07384	-0.325498	-0.266658	-0.437899	-0.217709	-0.248636	-0.154026
NDNAX2_CE-DNA	0	-0.0169197	0.00152496	-1.37622	-1.46004	-1.37743	-0.717356	-0.703279	-0.854161	-0.725547	-0.700675	-0.678586	-0.727529	-0.715422	-0.729358
NDNAX1_CE-DNA	0	0.0794503	0.13665	-1.40806	-1.41259	-1.38984	-0.471649	-0.420423	-0.374689	-0.791319	-0.810628	-0.704351	-0.785299	-0.82822	-0.794724
NDNAX3_CE-DNA	0	0.0222707	0.0366751	-0.65207	-0.525436	-0.603473	-0.496903	-0.464363	-0.672958	-0.0863913	-0.0661699	-0.188325	-0.135175	-0.162652	-0.113613
Chapaev-1_CE-DNACMC-Chapaev	0	-0.0280682	-0.0171227	-0.244629	-0.267397	-0.263751	-0.558081	-0.480662	-0.770808	0.0752929	0.111125	-0.0269007	0.00314229	-0.00713386	-0.013368
Chapaev-2_CE-DNACMC-Chapaev	0	0.0140032	0.0432666	-1.16856	-1.16385	-1.13475	-0.77412	-0.741722	-1.00579	-0.0879145	-0.0386084	-0.0358661	-0.128413	-0.147419	-0.0958458
MIRAGE1-DNACMC-Mirage	0	-0.0471165	-0.0812659	-0.432208	-0.307331	-0.349061	0.342241	0.368899	0.338961	0.31471	0.380543	0.417734	0.34382	0.334824	0.404541
TIR9TA1C_CE-DNAhAT	0	-0.0963843	-0.131549	0.0135141	0.0627655	0.0725737	-0.874197	-0.885183	-1.02749	-0.285174	-0.154444	-0.321654	-0.168369	-0.194856	-0.0850052
TIR9TA1B_CE-DNAhAT	0	-0.025337	-0.0191265	-0.574082	-0.644721	-0.635722	-0.378637	-0.410271	-0.647217	-0.300566	-0.290215	-0.139414	-0.221327	-0.211266	-0.165296
HAT4_CE-DNAhAT	0	-0.0653413	-0.0405039	-2.2054	-2.19062	-2.58555	-0.156588	-0.163692	-0.180937	-0.452171	-0.535522	-0.569385	-0.513121	-0.557265	-0.517712
CEMUDR1-DNAMULE-MuDR	0	0.0516991	0.0593494	-0.936044	-0.814511	-0.880295	-0.212942	-0.194049	-0.470757	0.101917	0.173626	0.0245367	-0.0129474	-0.00741633	0.0157573
CEMUDR2-DNAMULE-MuDR	0	-0.0704586	-0.0482501	-2.33425	-2.35388	-2.28942	-0.34461	-0.404946	-0.354075	-0.471446	-0.496248	-0.463665	-0.0457502	-0.0727175	-0.0177144
LONGPAL2-DNAMULE-MuDR	0	-0.0973788	-0.0981031	-1.2003	-1.14114	-1.17992	-1.01012	-1.01921	-1.12707	-0.888239	-0.851664	-0.883478	-0.824769	-0.807309	-0.826802
LONGPAL3-DNAMULE-MuDR	0	-0.0468988	-0.0188558	-1.15666	-1.13253	-1.28607	-0.325685	-0.329205	-0.248995	-0.7801	-0.701682	-0.766	-0.750671	-0.808972	-0.778615
CeRep1A-DNAMULE-MuDR	0	0.173692	0.167319	0.18215	0.15983	0.18439	-0.0544713	-0.0020249	-0.25342	0.250539	0.217943	0.303303	0.120564	0.135419	0.07883
Turmoil1-DNAPIF-Harbinger	0	0.0115646	0.0221642	-1.03044	-0.951185	-0.990441	-1.31144	-1.26062	-1.41355	0.116446	0.0992096	0.18112	0.06442	0.0197073	0.0901226
Turmoil2-DNAPIF-Harbinger	0	0.0416603	0.012807	-1.09159	-1.07317	-1.24548	-0.113274	0.106619	-0.0986034	0.364288	0.415883	0.37252	0.451612	0.391641	0.427378
PALTTAA1_CE-DNAPiggyBac	0	0.00627941	0.0250766	-0.388685	-0.422822	-0.417604	-0.0758515	-0.0707384	-0.259938	-0.279415	-0.31539	-0.28508	-0.291475	-0.312552	-0.284173
PALTTAA3_CE-DNAPiggyBac	0	0.0487839	0.0541065	-0.0865419	-0.081142	-0.112129	-0.499783	-0.360587	-0.624352	-0.22572	-0.287391	-0.266686	-0.253362	-0.263423	-0.263465
Mariner3_CE-DNATcMarariner	0	-0.110586	-0.0673372	-1.67274	-1.71046	-1.86031	-0.242765	-0.271339	-0.200475	-1.2582	-1.21394	-1.22324	-1.36297	-1.40547	-1.35549
Tc1-DNATcMarc1	0	-0.0223362	-0.00622808	-2.45258	-2.45582	-2.46027	0.391827	0.396243	0.420339	-0.501381	-0.445526	-0.477971	-0.557582	-0.579765	-0.507077
Tc1A-DNATcMarc1	0	-0.0377673	-0.0296772	-1.04404	-1.1451	-1.10945	-0.553999	-0.534928	-0.522363	-0.383538	-0.312567	-0.45728	-0.594969	-0.112069	-0.485311
Tc3-DNATcMarc1	0	-0.0616728	-0.0480813	-2.32147	-2.2781	-2.24119	-0.304836	-0.328884	-0.201856	-0.637725	-0.628733	-0.435773	-0.688742	-0.690335	-0.623299
MARINCE1-DNATcMarc1	0	-0.203312	-0.166519	-2.8259	-2.73228	-2.86069	-0.688227	-0.684242	-0.742303	-0.349371	-0.308284	-0.340617	-0.413647	-0.386065	-0.35456
PALTA3_CE-DNATcMarc1	0	0.049858	0.0483763	-0.055741	-0.114514	-0.112065	-0.215971	-0.206354	-0.342507	0.324767	0.292098	0.230849	0.238021	0.192412	0.234468
CELE1-DNATcMarc1	0	-0.0421941	-0.0422141	-0.570811	-0.556896	-0.578285	-0.670933	-0.593805	-0.797939	-0.303454	-0.308433	-0.44008	-0.426892	-0.383145	-0.453252
TC2-DNATcMarc2	0	-0.0356337	-0.0638337	-1.27737	-1.46723	-1.36416	-0.165063	-0.189721	-0.0370481	-1.10284	-1.02063	-1.03528	-0.980167	-0.906682	-1.00504
TC4-DNATcMarc4	0	-0.0893801	-0.0693412	-1.47145	-1.38971	-1.36686	-0.072242	-0.0729337	-0.0158463	-0.834461	-0.791777	-0.80689	-0.774576	-0.77897	-0.744917
TC5B-DNATcMarc4	0	-0.10909	-0.0960228	-1.13729	-1.45172	-1.27229	-1.64534	-1.64441	-1.61825	-0.546818	-0.518656	-0.723546	-0.214478	-0.221667	-0.182686
TC5A-DNATcMarc4	0	0.2864	0.242111	0.632979	0.711807	0.704393	0.287716	0.390879	0.133109	0.247169	0.291363	0.280929	0.26335	0.296554	0.298825
TC5-DNATcMarc4	0	-0.0190151	0.0027856	-1.34965	-1.2997	-1.24818	0.0779718	0.0982912	0.0463342	-0.584078	-0.55256	-0.363897	-0.580056	-0.658581	-0.58101
LINE2G_CE-LINE/CR1	0	-0.0198045	0.0112683	-1.32179	-1.38759	-1.47018	0.111546	0.0924989	0.146483	-0.818653	-0.839425	-0.819681	-0.897895	-0.914632	-0.892759
LINE2B_CB-LINE/CR1	0	-0.0807287	-0.0337415	-2.584	-2.67286	-2.40171	-0.0294381	-0.0458288	-0.229851	-0.805636	-0.704095	-0.833099	-1.11277	-1.08524	-1.14014
LINE2A_CE-LINE/CR1	0	-0.0295499	-0.0464391	-2.20674	-2.04873	-2.30677	-1.10178	-1.14467	-1.37839	-0.721033	-0.641123	-0.985489	-0.999127	-0.98716	-0.992748
LINE2F_CE-LINE/CR1	0	-0.00480742	0.0674189	-2.26957	-2.50846	-2.38501	0.0802938	0.0449417	-0.179834	-0.606306	-0.599547	-0.578811	-0.977354	-0.995122	-1.03372
LINE2C1_CE-LINE/CR1	0	0.0679843	0.0977512	-1.66725	-1.7316	-1.62112	0.238033	0.212227	0.166451	-1.62615	-1.68153	-1.53425	-1.68348	-1.6826	-1.80141
LINE2E_CE-LINE/CR1	0	-0.0899378	-0.0960329	-1.83486	-1.77295	-1.88345	-0.179506	-0.224791	-0.188225	-0.730207	-0.730169	-0.849393	-0.789818	-0.823392	-0.722948
Vingi-2_CE-LINE/I-Jockey	0	-0.0724104	-0.0447846	-2.48514	-2.4278	-2.6415	-0.995559	-0.98102	-1.0109	-1.05666	-0.904889	-1.25138	-1.40648	-1.32865	-1.35232
Vingi-1_CJ-LINE/I-Jockey	0	-0.0373094	0.020053	-2.42037	-2.76229	-2.46167	0.0375709	0.00474543	0.0410128	-1.1074	-1.01127	-1.11396	-1.46118	-1.29976	-1.35809
Vingi-1_CE-LINE/I-Jockey	0	-0.210798	-0.142123	-2.26647	-2.11309	-2.15238	0.412567	0.394387	0.498041	-1.13904	-1.04253	-1.29734	-1.4959	-1.4973	-1.49683
NeSL-1-LINE/R2	0	-0.0259412	-0.00214617	-2.53655	-2.46609	-2.57208	0.0727341	0.093789	0.185012	-1.50358	-1.42205	-1.43336	-1.74861	-1.84921	-1.80385
RTE-1-LINE/RTE-RTE	0	0.020108	0.0349368	-2.46381	-2.49785	-2.45274	0.27419	0.272534	0.192258	-0.994881	-0.924271	-1.00728	-1.22596	-1.22085	-1.24189
GA-rich-Low_complexity	0	-0.149592	-0.141265	-2.39462	-2.38212	-2.65853	-0.0293251	-0.133541	0.0814197	-1.12814	-1.05347	-1.51274	-1.33953	-1.38324	-1.36641
LTR1_CE-LTR	0	0.0467037	0.0605982	-1.70798	-1.9694	-1.66371	0.039013	0.0557457	0.0423378	-0.701947	-0.66676	-0.692731	-0.805631	-0.785075	-0.832016
CER2-I_CE-LTR/Gypsy	0	0.0164667	0.0351372	-0.799726	-0.90111	-0.874792	0.690308	0.697848	0.667964	-0.998288	-0.979127	-0.899731	-1.10607	-1.01245	-1.05293
CER1-LTR/Gypsy	0	-0.119101	0.0177103	-0.0455469	0.180276	-0.00704193	1.06039	1.09951	1.24494	-0.109039	-0.13897	-0.315106	0.360086	0.403681	0.357751
CER3-LTR_CE-LTR/Gypsy	0	0.0681726	0.117997	-1.74526	-1.91124	-1.73055	0.45232	0.442449	0.344247	-0.851308	-0.805117	-0.546232	-1.15899	-1.21167	-1.17436
CER3-I_CE-LTR/Gypsy	0	0.0554402	0.047804	-1.337	-1.3997	-1.4025	0.148845	0.182867	0.059019	-1.02806	-1.00303	-0.93725	-1.22109	-1.23872	-1.26737
CER3-1-LTR_CE-LTR/Gypsy	0	0.0790831	0.0817099	-0.964764	-0.952228	-0.984346	0.921416	0.899502	0.96667	-0.287751	-0.251699	-0.105128	-0.462046	-0.488622	-0.438746
CER2-LTR_CE-LTR/Gypsy	0	-0.0490444	-0.0358188	-1.19482	-1.17373	-1.06903	0.566515	0.577233	0.590153	-0.637117	-0.570396	-0.674791	-0.89545	-0.83766	-0.859256
CER16-2-LTR_CE-LTR/Pao	0	0.0461668	0.0607656	-1.11786	-1.01033	-1.05946	1.0964	1.06182	1.10635	-0.514092	-0.34043	-0.446448	-0.835833	-0.852027	-0.872377
CER7-I_CE-LTR/Pao	0	0.224772	0.29234	0.752251	0.374383	0.425822	0.167746	0.178767	0.122179	0.130555	-0.0114984	0.265466	0.083563	0.227846	-0.00298248
CER15-I_CE-LTR/Pao	0	-0.0620954	-0.0536508	-2.37062	-2.41791	-2.42925	-0.415922	-0.408403	-0.326278	-0.749299	-0.794628	-0.468604	-0.803891	-0.897702	-0.790785
CER8-I_CE-LTR/Pao	0	0.0906588	0.098314	-1.6589	-1.77395	-1.76894	0.365482	0.355074	0.238934	-0.0092262	0.0378473	0.181092	-0.263018	-0.316995	-0.213336
CER16-LTR_CE-LTR/Pao	0	0.10528	0.128846	-2.02947	-1.86901	-1.81483	0.0796005	0.0567685	-0.148786	-0.14592	-0.116177	0.229832	-0.137693	-0.214481	-0.138203
CER12-1-LTR_CE-LTR/Pao	0	0.194058	0.214907	-0.917098	-0.901226	-0.888611	0.807913	0.770322	0.593961	-0.260095	-0.256827	-0.363783	-0.380702	-0.396783	-0.389156
CER12-I_CE-LTR/Pao	0	0.101422	0.108663	-1.48177	-1.47314	-1.52716	0.10431	0.13951	0.0382147	-0.850141	-0.823008	-0.681423	-0.945459	-1.04497	-0.992054
CER10-I_CE-LTR/Pao	0	0.185975	0.202732	-0.909422	-0.970178	-0.978399	1.1329	1.13508	1.32018	-0.962777	-1.02738	-0.800671	-0.886947	-0.966698	-0.880898
CER10-LTR_CE-LTR/Pao	0	0.0867221	0.12042	-1.33938	-1.2833	-1.1555	0.267654	0.242665	0.110403	-0.683228	-0.693006	-0.66565	-0.778628	-0.793556	-0.755765
CER16-2-I_CE-LTR/Pao	0	-0.0470489	-0.0123004	-0.892695	-0.928416	-0.868751	0.938062	0.91917	0.991151	-0.260917	-0.0505855	-0.330465	-0.807373	-0.834108	-0.793069
CER9-LTR_CE-LTR/Pao	0	0.167501	0.216633	-1.91596	-1.98438	-1.80362	0.56917	0.507109	0.268537	-0.802831	-0.776945	-0.552179	-1.17612	-1.18134	-1.20447
CER16-I_CE-LTR/Pao	0	0.142697	0.159651	-2.80797	-2.79628	-2.94056	0.601049	0.602318	0.406139	-0.984909	-0.980176	-0.832861	-1.24324	-1.42102	-1.25655
CER9-I_CE-LTR/Pao	0	0.0816413	0.0975144	-1.6958	-1.70787	-1.71595	0.412261	0.420704	0.314936	-0.744137	-0.722347	-0.550172	-0.80665	-0.893677	-0.839
CER8-LTR_CE-LTR/Pao	0	0.124467	0.143724	-1.39732	-1.48804	-1.67371	0.262123	0.23705	0.128531	-0.988436	-1.00635	-0.80249	-1.05645	-1.16526	-1.01683
CER12-LTR_CE-LTR/Pao	0	0.108005	0.135892	-1.37191	-1.32023	-1.33244	0.269844	0.233896	0.0606747	-0.295121	-0.202432	-0.306198	-0.658351	-0.71718	-0.63006
CER16-1-LTR_CE-LTR/Pao	0	0.0164888	0.0691882	-2.15229	-2.24108	-2.2618	0.415382	0.414073	0.313947	-0.835856	-0.718461	-0.731097	-0.894411	-0.939092	-0.920447
HelitronY4_CE-RC/Helitron	0	0.0558083	0.0533691	-0.532556	-0.519766	-0.547178	0.832903	0.818774	0.802838	-0.303604	-0.371479	-0.48736	-0.420062	-0.401788	-0.419517
HelitronY1A_CE-RC/Helitron	0	-0.0593751	-0.0390336	-0.534744	-0.579089	-0.587578	-0.0131809	-0.0364368	-0.122684	-0.225833	-0.241792	-0.341411	-0.246947	-0.286031	-0.238402
Helitron2_CE-RC/Helitron	0	-0.047206	-0.010083	-1.27423	-1.32968	-1.32816	0.0978307	0.104499	0.0625478	-0.594669	-0.497039	-0.764775	-0.829947	-0.86771	-0.880534
Helitron1_CE-RC/Helitron	0	0.0121484	0.0374132	-0.670803	-0.729827	-0.685133	0.433104	0.4144	0.265693	-0.427081	-0.447446	-0.503511	-0.411846	-0.448087	-0.47781
HelitronY3_CE-RC/Helitron	0	0.0681163	0.045714	-0.181375	-0.216519	-0.197209	-0.335024	-0.309075	-0.371716	-0.051477	-0.0259384	-0.0324708	-0.00227992	-0.0365425	0.0610852
MINISAT1_CE-Satellite	0	-0.0806192	-0.08656	-1.20055	-1.17603	-1.22931	-0.839627	-0.86633	-0.790736	-0.783345	-0.7672	-0.822442	-0.938957	-0.962817	-0.937559
RC123-Satellite	0	-0.0483147	-0.0628994	-0.607071	-0.711239	-0.793297	0.0291469	-0.0107874	0.0143613	-0.727236	-0.640439	-0.847085	-0.885405	-0.904355	-0.916055
CeRep55-Satellite	0	0.0499696	0.149332	-1.48115	-1.55106	-1.54196	1.09637	1.00668	0.918802	-0.923482	-0.932987	-0.87247	-1.17542	-1.09809	-1.17719
CeRep53-Satellite	0	0.111846	0.149862	-2.27676	-2.54542	-2.31277	0.519031	0.502501	0.422794	-0.0996712	-0.0895667	-0.131586	0.0157576	-0.0205455	0.0468616
(TCG)n-Simple_repeat	0	0.159737	0.215123	-1.7246	-1.47213	-1.64257	-0.496959	-0.546566	0.275478	-0.842769	-1.09827	-0.340244	-0.637883	-0.851108	-0.607691
CELE45-SINE/tRNA-RTE	0	-0.0331719	-0.0147139	-0.174422	-0.117012	-0.118485	0.698935	0.667487	0.712595	0.00710358	0.0509525	0.0846818	-0.143517	-0.118464	-0.0899673
CERP3-Unknown	0	0.0957424	0.0945188	-0.342276	-0.345047	-0.329383	0.240529	0.250565	0.357618	-0.231271	-0.317421	-0.208449	-0.281075	-0.323232	-0.313929
CeRep5-Unknown	0	-0.069413	-0.101977	-0.33657	-0.310985	-0.333708	-0.426434	-0.379939	-0.522272	-0.360674	-0.417251	-0.378883	-0.349449	-0.309854	-0.394381

## Sheet: Figure 4d
Normalised reads
Row	SX1316_1	SX1316_2	SX1316_3	SX1636_1	SX1636_2	SX1636_3	SX1888_1	SX1888_2	SX1888_3	SX3249_1	SX3249_2	SX3249_3	SX3396_1	SX3396_2	SX3396_3
DC2.5	0	-0.934918	-0.839249	-6.65987	-6.75099	-7.4662	-5.24893	-5.52092	-5.39151	-1.59601	-1.35806	-1.7142	-1.2826	-1.12176	-1.02116
R02C2.1	0	-0.542275	-0.499882	-5.99553	-5.48881	-5.61623	-7.0778	-10.1097	-5.8723	-0.902848	-0.903738	-0.779328	-1.28904	-1.14179	-1.00923
R02C2.4	0	-0.434222	-0.47845	-7.55794	-6.55044	-6.5725	-7.44628	-7.8659	-6.4231	-1.42315	-1.37733	-1.43303	-1.31927	-1.32271	-1.2215
F33E11.1	0	-0.374669	-0.315446	-5.05813	-5.16966	-5.28909	0.641277	0.696007	1.1049	-3.6757	-3.50211	-3.87434	-4.16317	-4.24935	-3.94983
F48G7.4	0	-0.639674	-0.5166	-6.72797	-5.27864	-6.33032	-8.12039	-7.4414	-6.15275	-1.19636	-1.05262	-1.37266	-1.68323	-1.72772	-1.64582
H24K24.5	0	0.208347	0.141186	-3.81475	-4.08818	-4.01493	-0.495386	-0.559066	-1.2966	-2.58003	-2.61203	-2.6748	-1.87298	-1.78514	-1.87766
C39F7.5	0	0.283072	0.300524	-2.27287	-2.76945	-2.43483	4.24021	4.30205	4.52479	-0.845117	-0.936617	-0.608105	-0.543523	-0.315328	-0.481122
F16B4.6	0	-0.0540197	-0.120922	-3.52434	-3.72929	-3.64059	-0.166213	-0.0835237	-0.228037	0.334271	0.31544	0.458845	0.563509	0.44092	0.601287
Y46H3C.6	0	-0.236951	-0.231499	-6.64967	-6.74079	-6.7311	-0.411026	-0.48463	0.026594	-0.931275	-0.985558	-0.479881	-1.23409	-1.42275	-1.21245
Y32G9A.2	0	-0.334492	-0.403785	-6.40401	-7.59374	-10.1097	0.457321	0.428214	0.761509	-3.57296	-3.36301	-3.15684	-3.15442	-3.20464	-2.91767
Y40B10A.2	0	-0.795108	-0.604893	-6.19142	-6.28254	-6.58233	-5.92561	-6.49939	-6.30935	-3.12734	-3.07027	-2.64719	-3.08683	-3.05413	-2.83969
F22F7.5	0	-0.239182	-0.0862954	-4.7296	-4.36119	-5.0251	-5.02341	-4.52674	-4.69338	-2.51693	-2.48824	-2.21754	-1.79529	-1.90193	-1.81612
Y19D10A.4	0	-0.010854	0.0831178	-3.46742	-3.71729	-3.77904	1.84321	1.90176	2.04665	-1.9178	-1.86668	-0.588335	-1.1647	-1.38642	-1.19208
C01B4.7	0	-0.010854	0.0831178	-3.46742	-3.71729	-3.77904	1.84321	1.90176	2.04665	-1.9178	-1.86668	-0.588335	-1.1647	-1.38642	-1.19208
W02G9.1	0	-0.58987	-0.556805	-4.66698	-5.68608	-5.30267	1.06176	0.98816	1.50003	-5.53687	-5.4993	-5.23736	-4.85828	-4.74923	-4.97237
T03D3.5	0	-0.0130553	0.0585889	-3.38224	-3.68308	-3.6406	-2.28975	-2.25127	-3.21927	-0.646036	-0.736625	-0.931483	-0.417584	-0.487021	-0.365133
T24A6.20	0	-0.882078	-0.815106	-6.03254	-6.01829	-5.25189	-5.81552	-5.97278	-5.63964	-1.9754	-1.8054	-2.403	-1.60587	-1.42872	-1.41957
T22F3.12	0	-0.0741748	-0.112829	-5.45998	-5.95656	-5.97862	-5.4661	-6.86656	-5.98337	-0.681249	-0.62386	-0.470181	0.110393	0.0331491	0.162439
Y61A9LA.12	0	-0.171413	-0.155433	-4.25394	-4.25001	-4.45747	-3.50774	-3.36483	-3.96633	-1.34718	-1.25617	-1.4865	-1.48976	-1.64274	-1.42893
Y61A9LA.4	0	-0.514384	-0.543186	-6.72721	-6.59068	-5.65999	-3.39417	-3.21903	-3.41066	-2.80246	-2.5611	-2.67113	-1.90486	-2.27063	-2.0538
Y61A9LA.9	0	-0.500689	-0.4248	-6.42369	-7.95556	-8.27029	-0.379704	-0.462054	0.230548	-5.81236	-5.60053	-5.56335	-7.29527	-6.76055	-6.34145
Y58A7A.2	0	-0.585956	-0.45739	-10.1097	-10.1097	-7.4256	-6.91309	-5.82863	-6.33175	-1.34535	-1.30102	-1.60111	-1.9288	-1.92688	-1.93424
C03A7.2	0	0.0373737	0.0689753	-4.2956	-4.6921	-4.43545	0.620221	0.635557	0.303132	-0.113588	0.0523256	0.303295	-0.644319	-0.760833	-0.517858
F08F3.8	0	0.220772	0.198159	-4.3546	-4.95655	-4.72729	-4.09288	-3.83589	-5.54298	-0.592436	-0.8677	0.0140082	-0.834168	-0.848347	-0.643875
CD4.8	0	0.146739	0.213855	-0.58277	-0.574028	-0.545079	-0.284105	-0.155764	0.119063	-0.0178772	-0.0115771	0.207345	-0.145248	-0.258965	-0.253712
K09H11.11	0	-0.200408	-0.199533	-2.80203	-2.68011	-2.73469	-0.408094	-0.479405	-0.263127	0.730858	0.755204	0.959491	-0.0199699	-0.232653	-0.00430283
ZK1055.7	0	-0.11571	-0.150557	-6.10637	-6.19748	-6.06539	0.0541065	0.0631512	0.0641798	-3.27222	-3.4861	-3.10661	-2.91996	-3.00506	-2.82825
T15B7.15	0	-0.0717922	-0.0987916	-5.12892	-5.22003	-5.64756	-3.99561	-4.33827	-4.5537	-2.07597	-2.20287	-2.39945	-1.12197	-1.2093	-0.842568
F09G2.1	0	-0.559956	-0.720668	-7.45452	-5.46619	-5.95826	-4.45249	-4.02482	-4.04609	-2.84737	-3.14359	-2.53166	-1.37413	-1.15714	-1.17099
F19F10.12	0	0.335475	0.33986	-0.19282	-0.147484	-0.187562	-1.47725	-1.29217	-1.77611	0.863644	0.925996	1.11443	0.917952	0.819971	0.833239
F40A3.5	0	-1.03458	-0.953916	-8.19318	-8.2843	-7.61321	-10.1097	-7.808	-6.51935	-2.08722	-1.92291	-2.39485	-1.80059	-1.56872	-1.64951
F25G6.1	0	-0.109207	-0.104439	-5.52949	-5.90829	-5.56262	-1.44371	-1.693	-1.56895	-0.929366	-1.00932	-0.904622	0.0747086	0.00526126	0.127623
W09B7.2	0	0.0897155	0.00934877	-2.12719	-1.93112	-1.94365	1.97661	2.06347	2.05194	-1.82761	-1.51247	-1.65549	-1.86116	-1.75426	-1.85065
W09B7.1	0	-0.176358	-0.12138	-4.22998	-3.98743	-3.97516	0.228516	0.256335	0.264082	-2.97986	-2.75812	-2.86076	-3.60005	-3.62106	-3.80769
F07B7.2	0	0.0897155	0.00934877	-2.12719	-1.93112	-1.94365	1.97661	2.06347	2.05194	-1.82761	-1.51247	-1.65549	-1.86116	-1.75426	-1.85065
F07B7.1	0	-0.176358	-0.12138	-4.22998	-3.98743	-3.97516	0.228516	0.256335	0.264082	-2.97986	-2.75812	-2.86076	-3.60005	-3.62106	-3.80769
C50F4.13	0	-0.184905	-0.204886	-3.14831	-3.06991	-3.12706	0.745296	0.785574	0.955886	0.898572	1.15513	0.66533	0.669828	0.588463	0.696416
C50F4.7	0	-0.551885	-0.494129	-3.15205	-3.06644	-3.33887	-0.879204	-0.776817	-0.451618	-0.401197	-0.224911	-0.53153	-0.379964	-0.470851	-0.273595
F46B6.4	0	0.0793961	0.0653971	-1.26625	-1.00631	-1.23197	-2.38274	-1.97734	-2.62302	0.315584	0.15399	0.192741	1.4278	1.38725	1.54746
Y32F6A.6	0	0.215179	0.214249	-6.63479	-4.93415	-5.36167	0.384288	0.33518	0.275922	-2.13405	-2.6073	-1.71966	-2.04325	-1.85723	-1.56029
F17C11.1	0	-0.504906	-0.464453	-5.6916	-5.87803	-5.90009	-4.30577	-4.96348	-4.74169	-1.73961	-1.60527	-1.76887	-2.08016	-1.80409	-1.95235
T11F9.9	0	-0.2576	-0.201042	-6.99406	-5.91482	-6.29356	0.153122	0.159398	0.112701	-3.80695	-3.69541	-3.54612	-3.51384	-3.85082	-3.73823
T11F9.10	0	-0.0676572	-0.0714268	-5.29323	-5.57925	-5.57631	-1.38562	-1.32516	-1.24601	-1.27438	-1.38496	-0.650146	-1.49031	-1.66665	-1.40661
F10C2.5	0	0.00701313	0.00509048	-0.676387	-0.63203	-0.676974	-1.64792	-1.64187	-1.97947	-0.0158599	-0.237608	-0.370325	0.882052	0.922165	0.981735
K10C8.1	0	-0.00267696	0.0315675	-1.86057	-1.75476	-1.80008	-3.17233	-2.96218	-3.48416	0.858336	0.986032	0.720466	0.600841	0.544184	0.708793
F18E2.4	0	-0.335075	-0.362603	-10.1097	-7.29232	-10.1097	-6.80186	-6.12287	-10.1097	-1.95602	-1.84109	-2.1286	-1.27046	-1.34334	-1.28006
F40G12.7	0	-0.115227	-0.150565	-4.5153	-4.62143	-4.51674	-2.31036	-2.14922	-2.47978	-1.09099	-0.898469	-0.762963	-0.941397	-1.04378	-0.836943
C06B8.7	0	0.535397	0.469002	-4.53897	-3.93694	-4.24668	2.28375	2.26076	2.25907	-1.9373	-1.87175	-1.57493	-1.38572	-1.63095	-1.53626
F21A3.6	0	-0.393736	-0.267431	-6.28956	-6.94029	-6.73921	-8.52928	-7.15714	-6.56164	-3.60956	-3.68703	-3.54542	-3.29609	-3.37944	-3.0644
F28F8.2	0	-0.167405	0.00800671	-5.68908	-5.37474	-5.39679	-5.98289	-6.6902	-5.80701	-1.47485	-1.35502	-0.98937	-0.58113	-0.665517	-0.443461
B0391.10	0	0.00110108	0.0836978	-3.64639	-3.90149	-3.74001	-2.16505	-2.00206	-2.57215	-0.19687	-0.113122	0.404094	-0.248438	-0.393544	-0.269296
Y102A5C.4	0	-0.323679	-0.327434	-6.91346	-5.90596	-5.92802	-2.04057	-2.11144	-2.11628	-2.31157	-2.24104	-1.47364	-1.16713	-1.38868	-1.21661
Y102A5C.17	0	-0.628806	-0.639248	-8.10456	-7.50253	-10.1097	-7.70522	-7.71938	-7.12388	-2.29691	-2.13305	-2.16313	-3.29147	-3.45762	-3.19502
Y59A8B.20	0	-0.271632	-0.207542	-6.75956	-6.03975	-6.17959	-0.829475	-0.771341	-0.266797	-3.30364	-3.21917	-3.54193	-3.44098	-4.36975	-3.72387
Y37H2A.4	0	0.294545	0.262232	-1.75435	-1.60308	-1.62514	-1.88993	-1.73816	-2.78857	0.653815	0.594022	1.14055	0.846456	0.633136	0.807309
ZK262.8	0	0.0775397	0.123593	-4.78951	-4.84887	-5.05013	0.606692	0.565824	0.398393	0.651317	0.770186	1.12391	-0.0601097	-0.152369	0.0951371
ZK262.9	0	0.216696	0.280762	-3.89799	-4.4591	-4.48116	1.12908	1.07089	1.09758	0.0273937	0.113131	0.0780731	-1.1359	-1.39039	-1.13243
Y69H2.6	0	0.211317	0.308384	-5.086	-5.52852	-5.60464	0.435205	0.29401	0.584893	-2.09874	-1.96419	-1.67108	-1.64226	-1.82278	-1.54573
Y80D3A.1	0	-0.147457	-0.182382	-0.93104	-0.772939	-0.88201	-2.36192	-2.01745	-2.53435	0.294119	0.29604	-0.166968	0.936862	0.878508	1.01618
Y39B6A.37	0	0.306202	0.290579	-0.682846	-0.772875	-0.76196	-1.92062	-1.71936	-2.07232	2.90126	2.97905	2.71594	1.48945	1.31315	1.50594
F21D9.8	0	0.302786	0.37496	-5.94727	-6.73154	-10.1097	0.0374416	-0.00622967	0.1524	-3.02148	-2.72648	-2.26761	-3.21363	-3.80877	-3.76776
M162.8	0	-0.271051	-0.29555	-7.11011	-6.28493	-6.81782	-2.09317	-2.13233	-3.01591	-0.154132	0.01061	-0.126734	0.526913	0.327189	0.582329
F19B2.6	0	-0.394423	-0.578255	-10.1097	-7.17701	-7.19907	-5.18247	-4.82891	-5.06375	-2.8953	-2.74892	-2.87168	-2.24126	-2.60742	-2.51609
ZC15.3	0	0.0384975	-0.000769033	-1.59253	-1.52544	-1.54684	-0.0414372	0.0559039	0.239508	-2.1044	-2.16232	-1.44406	-1.29673	-1.1827	-1.25968
ZC15.10	0	-0.0930168	0.00905797	-3.23965	-3.17661	-3.0862	0.0286168	-0.0143331	0.255215	0.734726	0.764404	0.317639	0.557945	0.529881	0.632542
B0250.2	0	-0.362502	-0.288568	-7.7629	-7.16086	-6.08431	-6.95809	-6.68457	-6.27139	-3.25865	-3.47783	-2.65133	-2.16485	-2.35537	-2.14003
Y38H6C.5	0	0.36363	0.369413	-6.01351	-6.10463	-5.92602	0.305246	0.382529	0.123669	-3.42231	-3.4901	-2.90314	-3.90421	-4.49178	-3.98353
Y38H6C.10	0	-0.0584795	-0.0559134	-6.542	-6.43896	-6.65518	-0.0893949	0.0446674	0.180119	-2.9632	-2.7712	-3.09746	-2.89427	-2.99036	-2.85445
Y38H6C.11	0	-0.155072	-0.114302	-6.83374	-6.2317	-5.64763	-7.12754	-6.16087	-6.44084	-2.53159	-2.38768	-2.55891	-3.06317	-3.17541	-3.15015
F53F8.6	0	-0.351279	-0.35785	-7.14428	-7.2354	-10.1097	-0.752229	-0.820247	-0.242023	-2.30958	-2.38214	-2.03271	-1.64126	-1.58884	-1.5281
Y44A6C.2	0	-0.948278	-0.717348	-5.49186	-5.58297	-5.19957	-10.1097	-10.1097	-6.30293	-1.80633	-1.62821	-2.1881	-2.01811	-2.39055	-2.11464
Y73B3A.7	0	-0.100264	-0.182241	-10.1097	-10.1097	-6.9873	-4.33471	-4.09104	-4.4271	-4.16514	-4.05249	-3.50461	-3.49997	-3.62126	-3.54193
AC8.4	0	-0.133979	-0.104696	-5.90078	-5.9919	-5.72627	-4.65414	-4.82245	-5.12489	-1.62725	-1.60031	-1.41332	-1.35099	-1.42231	-1.22715
AC8.3	0	-0.0475316	2.10776e-05	-6.16645	-5.99805	-6.07895	-2.76676	-2.55207	-3.06107	-1.10826	-1.24138	-0.624793	-1.07193	-1.14564	-0.969832
AC8.7	0	-0.0180146	0.023363	-7.12272	-6.62605	-6.89942	-3.08843	-3.10523	-3.6627	-3.04016	-2.77832	-2.82463	-3.0105	-3.22801	-3.05867
AC8.11	0	-0.133979	-0.104696	-5.90078	-5.9919	-5.72627	-4.65414	-4.82245	-5.12489	-1.62725	-1.60031	-1.41332	-1.35099	-1.42231	-1.22715
AC8.10	0	-0.0475316	2.10776e-05	-6.16645	-5.99805	-6.07895	-2.76676	-2.55207	-3.06107	-1.10826	-1.24138	-0.624793	-1.07193	-1.14564	-0.969832
AC8.12	0	-0.0180146	0.023363	-7.12272	-6.62605	-6.89942	-3.08843	-3.10523	-3.6627	-3.04016	-2.77832	-2.82463	-3.0105	-3.22801	-3.05867
R04A9.7	0	-0.520323	-0.519129	-6.8656	-6.26357	-6.97878	-7.85256	-7.86672	-5.88492	-1.13235	-1.16732	-1.03884	-1.55135	-1.56909	-1.52732
F13C5.2	0	-0.708901	-0.597935	-4.36736	-3.92044	-4.23242	-5.06663	-4.83717	-5.21353	-0.776478	-0.682387	-0.476178	-1.20831	-1.1396	-1.06277
C44C1.1	0	-1.22563	-1.09329	-7.24535	-10.1097	-8.05167	-8.2323	-8.24646	-6.67013	-1.63784	-1.44799	-1.96428	-2.66588	-2.65831	-2.48499
K03E6.7	0	-0.383112	-0.371516	-5.6182	-4.61071	-5.26137	-5.72969	-4.76302	-5.14835	-1.11606	-1.04066	-1.06085	-1.09794	-1.05364	-1.03325
F49E7.2	0	-0.665352	-0.586587	-7.26494	-7.35606	-10.1097	-5.94931	-5.62699	-5.77343	-0.936257	-1.21541	-1.04001	-1.55367	-1.40939	-1.40492
C52B11.2	0	-0.686182	-0.75061	-7.70981	-6.8201	-6.97569	-7.31047	-8.01778	-6.84691	-1.69324	-1.54514	-1.71432	-1.99507	-1.80093	-1.78736
ZK402.5	0	0.269015	0.305894	-1.07225	-1.07735	-1.02658	0.25259	0.313988	0.324476	0.0650711	0.167454	0.326656	0.0197639	-0.123077	-0.10211
ZK402.3	0	0.069209	0.168588	-2.56936	-2.75021	-2.70039	0.276358	0.36617	0.403157	-0.238935	-0.048478	-0.211583	-0.350881	-0.49482	-0.351707
ZK402.2	0	0.173732	0.327131	-1.63642	-1.64854	-1.51407	0.378653	0.419731	0.256383	-0.0357133	-0.0723773	-0.0554346	-0.0256887	-0.195501	-0.127733
ZC53.6	0	-0.608587	-0.585162	-6.26551	-5.84579	-6.78415	-6.86947	-7.20208	-6.69359	-1.46591	-1.30491	-1.47515	-1.24218	-1.16353	-1.0607
Y40A1A.1	0	-0.428095	-0.367119	-10.1097	-7.31164	-6.41741	-4.42329	-4.58405	-4.6304	-1.06675	-0.952804	-0.878273	-1.60509	-1.65885	-1.50006
F47G3.2	0	0.692597	0.733808	-5.08592	-4.37266	-4.98778	-5.16841	-5.28266	-5.20385	-1.75743	-1.962	-1.28456	-1.92542	-2.48183	-2.10498
M02F4.1	0	-0.25696	-0.280105	-6.06898	-5.8367	-6.31829	-7.11202	-6.80076	-6.86204	-0.926402	-0.831525	-0.990257	-0.975583	-0.927073	-0.874532
F52E4.8	0	-1.22891	-1.11883	-5.15683	-4.79596	-4.57686	-5.19932	-6.02441	-6.12206	-0.424858	-0.103532	-0.940396	-1.73739	-1.44632	-1.46534
K10B3.5	0	0.236017	0.227077	-5.46762	-4.29504	-4.61938	-5.55378	-5.77558	-5.05945	-1.17595	-1.1016	-1.21451	-1.50545	-1.58743	-1.46947
F28B4.1	0	-0.45955	-0.44959	-6.74619	-7.93592	-6.16622	-6.52917	-7.45962	-6.17097	-1.41738	-1.20649	-1.76361	-1.69301	-1.55789	-1.44947
F47B7.6	0	0.143337	0.214856	-7.0477	-6.85113	-6.65005	-1.45447	-1.17945	-1.43661	-4.30762	-4.35333	-4.26235	-4.91734	-5.79424	-5.50727
T22B2.5	0	-0.366945	-0.4685	-10.1097	-5.829	-6.69836	-10.1097	-6.89315	-6.00996	-0.349012	-0.310071	-0.115853	-0.246875	-0.1547	-0.0493188
T22B2.2	0	-0.303351	-0.309728	-7.1499	-6.54787	-7.01177	-7.31018	-8.01749	-6.50569	-0.576321	-0.495243	-0.742699	-0.684187	-0.684257	-0.611399
F20B6.5	0	0.744387	0.755787	-5.62611	-5.94037	-6.65558	-4.03285	-4.21131	-3.98618	-2.05579	-2.45196	-0.843401	-2.84735	-3.07898	-2.85882
F55D10.3	0	0.392923	0.418755	-5.72214	-5.12011	-5.03681	-2.29697	-2.28453	-2.92531	-3.59048	-3.66085	-3.38671	-4.22431	-4.44336	-4.29294
F39C12.1	0	0.542167	0.455458	-2.25397	-1.99254	-2.08982	-0.465757	-0.523258	-0.538078	-0.004515	-0.117342	-0.201071	-0.781313	-0.680249	-0.693127
C24H10.4	0	-0.351415	-0.339225	-6.20859	-6.23517	-6.25723	-7.41869	-6.7397	-6.54966	-1.2323	-1.09779	-1.06856	-1.46175	-1.4033	-1.36727
C41A3.1	0	0.109198	0.11388	-4.80648	-4.3955	-4.39159	-2.15929	-2.07981	-2.34617	-2.04057	-1.8977	-2.4617	-2.94496	-2.85653	-2.73798
T13C5.6	0	-0.0579065	0.0684855	-4.90471	-5.12936	-4.90011	-3.96378	-4.20108	-4.29872	-2.53563	-2.40923	-2.40704	-2.92364	-2.75438	-2.71484
K07E3.2	0	0.0529498	-0.0197754	-4.65777	-4.74889	-4.12909	-5.75009	-5.39652	-5.37354	-1.50748	-1.72312	-1.25079	-1.54992	-1.53666	-1.44271
F22F1.1	0	0.153421	0.249923	-4.63857	-4.14803	-4.29221	0.649155	0.561232	0.364251	-2.01475	-2.00139	-1.84851	-2.76849	-3.01179	-2.62213
M02D8.3	0	-0.341428	-0.448825	-3.52136	-3.38196	-3.52918	-4.71311	-4.29195	-4.49278	-0.509607	-0.452693	-0.652629	-0.75502	-0.761452	-0.714068
R04E5.9	0	0.0770146	0.108251	-6.51108	-5.81374	-6.15425	-4.94859	-4.53605	-4.83725	-2.89884	-3.01535	-2.60987	-3.1755	-3.52121	-3.38896
Y81B9A.1	0	0.721624	0.842434	-5.87097	-10.1097	-10.1097	-4.02471	-3.6532	-4.48482	-2.1944	-2.14062	-1.59613	-1.85212	-1.94867	-1.66002
B0416.6	0	0.131384	0.194858	-4.89122	-5.71994	-6.53045	-2.6929	-2.5837	-3.41726	-3.05707	-3.19144	-2.47422	-2.90454	-3.23564	-2.88537
C34F6.7	0	0.174511	0.215682	-5.41196	-5.06125	-4.94977	-6.29356	-5.2091	-5.24221	-1.23153	-1.16246	-1.18054	-1.64951	-1.67788	-1.60831
C44C10.5	0	-0.580187	-0.519716	-7.81994	-7.13786	-9.03173	-7.95959	-8.82105	-6.78519	-1.3102	-1.22685	-1.31494	-1.26877	-1.23116	-1.17117
K08H2.1	0	-0.161273	-0.0670759	-6.59074	-5.90866	-6.88623	-7.29001	-7.30417	-6.70867	-1.01266	-1.07329	-0.632781	-1.25093	-1.22766	-1.14198
F02C12.3	0	-0.183627	-0.176098	-7.11377	-6.33989	-6.5338	-5.09257	-4.99031	-5.04846	-0.692496	-0.710252	-0.666527	-0.663428	-0.695958	-0.478095
F23D12.5	0	-0.559739	-0.699246	-5.99217	-5.39014	-6.10534	-7.38459	-7.39875	-7.20871	-1.83895	-1.95065	-1.67182	-1.09461	-0.920994	-0.871882
M163.3	0	0.109223	0.207742	-4.83137	-4.55723	-4.73013	-0.270164	-0.393863	-0.565685	-0.609904	-0.579033	-0.321076	-0.958171	-1.09165	-0.883963
C18B12.5	0	0.127486	-0.0325719	-5.45231	-6.05425	-6.48177	-6.6624	-7.36971	-5.79338	-1.19599	-1.27991	-1.21953	-1.01438	-1.05801	-0.858374
H40L08.1	0	0.0969964	0.160206	-3.3661	-2.95212	-3.1428	-3.88305	-3.20406	-3.67208	-0.787003	-0.942412	-0.489398	-1.27768	-1.22082	-1.28931
F46F2.4	0	-0.333414	-0.290926	-7.00715	-6.5229	-6.91966	-7.35812	-7.26105	-7.12508	-0.772369	-0.665909	-0.748505	-0.758946	-0.803384	-0.678523
K09E9.3	0	0.472797	0.523222	-3.57844	-3.48297	-3.46336	-4.10182	-3.93905	-4.31541	-2.11523	-2.03282	-2.06271	-3.02442	-2.80092	-3.15295
Y7A5A.10	0	-0.119349	-0.0497622	-6.02273	-5.77292	-6.42359	-6.38108	-6.13287	-5.86873	-0.348511	-0.237359	0.0181776	-0.536327	-0.506219	-0.384593
C09G1.3	0	-0.375371	-0.336192	-7.00464	-6.91343	-8.0341	-7.80927	-6.97613	-6.94025	-0.786532	-0.81246	-0.426341	-0.709074	-0.662014	-0.517242
F09C8.2	0	-0.142327	-0.116848	-4.7865	-4.37285	-4.60955	-5.17462	-5.31761	-4.98782	-0.753708	-0.647197	-0.700841	-1.15027	-1.09337	-1.09652
F38E9.4	0	-0.388223	-0.372451	-6.85252	-6.61673	-10.1097	-3.19406	-3.26976	-3.87941	-1.34984	-1.14192	-2.01712	-2.24994	-2.05072	-2.0817
F59C12.4	0	-0.02213	-0.00962869	-6.08653	-5.99896	-6.003	1.05947	1.05814	1.23524	-4.85833	-4.92827	-4.61283	-4.95899	-4.81978	-4.91727
F22H10.4	0	-0.483164	-0.418299	-5.86858	-6.0467	-5.75861	-7.14321	-7.9683	-7.3728	-0.983347	-0.900422	-0.880579	-0.883415	-0.844344	-0.839244
F41G4.7	0	0.148026	0.197032	-2.94825	-2.99297	-2.96621	0.521476	0.57176	0.595544	-1.88932	-1.62246	-1.68464	-2.06836	-2.10601	-2.07835
F39F10.2	0	-0.119229	-0.0534062	-7.27324	-6.95889	-7.16327	-7.56704	-7.35806	-6.21251	-2.50073	-2.55826	-2.21901	-1.82303	-1.82315	-1.78638
F39F10.4	0	0.461932	0.425067	-6.68141	-6.77252	-6.10143	-3.00492	-2.89503	0.383016	-1.72168	-2.01295	-1.49618	-2.25474	-2.30931	-1.96292
F52G3.3	0	-0.258531	-0.277774	-7.78661	-6.62496	-8.59293	-6.69412	-7.40143	-6.19979	-1.99282	-2.23085	-1.7898	-2.55532	-2.46609	-2.3466
C33E10.2	0	0.201079	0.288278	-5.47573	-5.78999	-5.40658	-4.36671	-4.39191	-4.77535	-2.44474	-2.57647	-1.61152	-1.99353	-2.23193	-1.9752
H11L12.1	0	0.110411	0.148408	-0.9152	-1.02987	-0.87532	3.22454	3.18752	3.22816	0.515818	1.03809	0.612475	-0.662358	-0.701507	-0.618304
F29C4.5	0	-0.368846	-0.425677	-10.1097	-6.67351	-6.57778	-4.70714	-5.44344	-5.37857	-1.33077	-1.35199	-1.16109	-0.642255	-0.639878	-0.53603
W03G1.8	0	0.287747	0.341049	-5.2823	-5.37341	-5.30846	0.067736	0.0152049	-0.310389	-0.620456	-0.538557	0.00413462	-1.53515	-1.58862	-1.42315
Y55F3BL.1	0	-0.11755	-0.14023	-0.94879	-0.837735	-0.81275	-2.29512	-1.99822	-2.47206	0.0717952	0.110983	-0.0556474	0.359088	0.378949	0.451847
F58H7.5	0	-0.198271	-0.252886	-2.55213	-2.80009	-2.74303	0.207897	0.302812	0.182626	-2.15457	-2.00058	-2.13429	-2.65849	-2.6713	-2.70926
Y55F3AM.10	0	-0.423287	-0.376045	-6.08304	-6.30768	-6.19621	1.03025	0.973309	1.5185	-3.75354	-3.66216	-3.26297	-3.95659	-4.11267	-4.06115
Y55F3AM.14	0	-0.178849	-0.101619	-6.688	-6.55597	-7.49432	1.04445	1.06102	1.56277	-4.10207	-3.92964	-4.14777	-3.64762	-3.82126	-3.82581
C44B12.3	0	-0.304052	-0.260434	-6.07902	-5.32284	-6.19219	-0.152897	-0.0256808	0.107501	-3.86347	-3.61676	-4.81972	-4.32336	-4.61792	-4.30497
Y77E11A.10	0	-0.150769	-0.164813	-3.4505	-4.24128	-3.91052	-3.54318	-3.17293	-4.69298	-1.69829	-1.43432	-1.44757	-1.09346	-1.33205	-1.05865
Y77E11A.3	0	-0.177164	-0.177468	-7.02397	-7.11509	-7.33782	-1.09457	-1.13272	-1.40797	-0.763173	-0.640784	-0.123252	-0.950823	-1.00959	-0.872527
Y41D4B.27	0	-1.02834	-1.12553	-6.24302	-6.62182	-7.74249	-6.82451	-5.74006	-7.0541	-2.93897	-2.54063	-3.35449	-3.1387	-2.82823	-2.85331
K08D12.2	0	-0.283424	-0.199743	-5.82963	-6.61389	-7.14678	0.576802	0.536081	0.956254	-2.25075	-2.02422	-2.16745	-2.49546	-2.41906	-2.39498
Y41D4A.3	0	-0.264676	-0.251724	-7.87953	-6.87204	-7.29956	-5.77545	-5.47945	-5.16425	-2.02429	-1.87475	-1.94788	-3.1711	-3.18713	-3.27596
Y76B12C.8	0	-0.388407	-0.317281	-5.5956	-5.32207	-5.23877	-0.408102	-0.393854	-0.14595	-2.06744	-1.85541	-2.09602	-2.27474	-2.40461	-2.09611
Y38F2AL.2	0	-0.108001	0.115396	-6.24914	-5.82943	-6.76778	1.41773	1.27623	1.703	-1.73216	-1.60478	-1.84139	-1.23713	-1.24889	-1.10924
Y38F2AL.1	0	-0.434213	-0.405071	-6.52251	-5.51501	-5.02625	-3.68082	-3.83474	-3.93239	-2.60535	-2.50638	-2.94083	-2.06793	-2.45872	-2.17872
Y94H6A.4	0	-0.146041	-0.0584763	-5.86821	-5.73618	-6.67453	-4.11432	-4.03611	-4.88753	-1.78574	-1.76809	-1.78753	-2.01481	-2.08288	-2.00694
Y94H6A.10	0	-0.511856	-0.580594	-7.29243	-6.97808	-6.84599	-0.530489	-0.444118	0.22059	-1.53367	-1.47931	-1.6978	-1.1546	-1.21327	-1.11281
Y54G2A.19	0	-0.547597	-0.411584	-1.89998	-1.56892	-1.59834	1.30061	1.1387	1.4369	-2.13659	-2.23798	-2.21792	-2.2009	-2.10214	-2.29367
Y54G2A.20	0	-0.0569783	0.00905782	-7.24878	-6.42361	-5.97566	-0.781791	-0.8736	-1.03908	-2.93386	-2.95936	-2.99626	-3.08901	-2.94346	-2.92598
Y54G2A.21	0	-0.00843635	0.0719431	-2.57135	-2.54158	-2.49193	-2.25783	-2.15125	-2.87404	-0.0920101	0.0168523	-0.0102919	-0.164137	-0.174198	-0.0867918
Y54G2A.29	0	-0.949097	-0.799247	-7.7682	-10.1097	-7.88137	-10.1097	-7.38301	-7.88613	-3.31047	-3.05038	-3.33085	-2.58886	-2.45961	-2.40027
Y67D8C.6	0	-0.379236	-0.303769	-7.13372	-6.81937	-6.73607	-1.45616	-1.58399	-1.06742	-0.177208	-0.193829	-0.025749	0.468805	0.437426	0.513805
M4.2	0	-0.573682	-0.436545	-7.20101	-7.29212	-7.31418	-1.89639	-2.29042	-2.39168	-1.42161	-1.25598	-1.70906	-1.65703	-1.48696	-1.44339
Y37E11AL.1	0	-0.0389843	0.046467	-5.80071	-6.40265	-5.57742	-6.09452	-4.94553	-5.44864	-1.41434	-1.53594	-1.00046	-0.505675	-0.575508	-0.44431
Y37E11AR.2	0	-0.209311	-0.12461	-2.56989	-2.42069	-2.58763	2.53296	2.46363	2.8473	-2.30872	-2.66147	-2.44221	-2.236	-2.0529	-2.36555
C35B1.5	0	-0.173063	-0.107866	-4.70213	-4.86736	-4.40984	1.47076	1.41094	1.83464	-3.92859	-3.90488	-3.82013	-4.17676	-4.41857	-4.42771
F49F1.8	0	-0.0412796	-0.0148413	-2.88057	-3.28053	-3.14148	0.510167	0.563757	0.404586	-1.74684	-1.58104	-1.65282	-2.1462	-2.29556	-2.17976
F36A4.8	0	-0.663994	-0.748665	-6.05914	-4.85098	-6.57778	-6.35295	-7.46572	-6.58254	-2.10494	-2.30748	-1.85541	-0.842974	-1.00244	-0.742932
C55C3.3	0	0.0526655	0.120393	-3.40353	-3.64879	-3.63003	3.05927	3.03647	3.33162	-2.35805	-2.07026	-2.37634	-2.24511	-1.80694	-1.75286
K08B4.5	0	-0.347799	-0.306038	-6.49699	-5.70637	-6.11455	-6.84907	-7.30952	-6.14256	-0.944234	-0.866738	-0.750674	-0.898732	-0.907636	-0.824987
R05G6.8	0	0.282078	0.274293	-0.186704	-0.190059	-0.30529	-1.44469	-1.12508	-1.66958	0.297959	-0.0237283	1.05499	1.0596	0.91544	1.01636
F20D12.5	0	-0.821449	-0.684751	-4.37416	-5.62842	-5.31401	0.422329	0.372927	1.00892	-3.91647	-3.80677	-3.5079	-4.43908	-4.46925	-4.27409
C46C2.3	0	-0.0792769	-0.202737	-6.76848	-5.87877	-6.43982	-5.70416	-4.77386	-5.52829	-0.4651	-0.350195	-0.0252181	-0.535656	-0.717323	-0.465277
W08D2.1	0	-0.21123	-0.221797	-6.41472	-10.1097	-6.12243	-7.40168	-6.02954	-5.27989	-3.49744	-3.67156	-3.2024	-2.36103	-2.87809	-2.48601
F32B6.9	0	-0.153925	-0.200396	-4.55012	-4.70186	-5.0116	-5.88538	-5.49407	-4.93631	-2.44603	-2.37925	-2.60951	-1.79115	-1.90247	-1.92982
F13H10.5	0	-0.633574	-0.712001	-6.76288	-6.854	-6.36523	-5.26493	-6.3777	-6.59313	-2.77101	-2.45764	-3.02285	-2.77038	-2.68074	-2.74194
F13H10.9	0	-0.479392	-0.438496	-10.1097	-10.1097	-5.90535	-6.5968	-6.61096	-6.13324	-2.19378	-2.36818	-1.45741	-2.13712	-1.8909	-1.86927
Y24F12A.3	0	0.473846	0.510712	-5.82574	-4.99238	-5.04549	-1.17367	-1.11345	0.712206	-1.42248	-1.75218	-0.591652	-1.07925	-1.42581	-1.04066
M117.3	0	-0.341004	-0.287208	-5.77109	-5.50893	-5.55508	-0.384666	-0.405092	-0.0909037	0.10868	0.239294	0.228766	0.127962	0.0211769	0.241778
B0001.5	0	0.197308	0.292853	-2.98148	-2.9556	-3.00323	0.995349	0.990168	1.37223	-1.30273	-1.2329	-1.65732	-2.5376	-2.55027	-2.5779
Y39C12A.9	0	-0.746877	-0.726775	-5.50671	-5.12782	-5.43756	-6.15719	-5.71937	-6.54093	-2.65477	-2.42416	-2.9918	-3.75561	-3.33082	-3.58209
K09B11.4	0	-0.170223	-0.125199	-5.56281	-5.47161	-5.28733	-0.661718	-0.932235	-0.425636	-1.27391	-1.31376	-0.859018	-1.29478	-1.36269	-1.22094
C08F11.7	0	-0.151068	-0.0891266	-4.11554	-4.02434	-4.29771	1.4279	1.43142	1.77346	-2.36221	-2.43099	-2.46759	-1.40963	-1.48254	-1.32536
Y45F10C.6	0	-0.378844	-0.27713	-6.63026	-6.83916	-6.37571	0.311634	0.276198	0.431711	-1.57947	-1.38208	-1.73601	-1.10236	-1.04236	-0.989849
Y57G11C.499	0	-0.24196	-0.16598	-5.54185	-5.33623	-5.55148	-0.916999	-0.918285	-0.621643	-0.264151	-0.0651946	-0.0206892	-0.0859241	-0.18222	0.0311554
Y73F8A.33	0	0.26555	0.265573	-6.93598	-5.6408	-6.64369	-6.53664	-6.32765	-6.13762	-1.42972	-1.26735	-1.22117	-0.78587	-1.05078	-0.593688
Y43D4A.6	0	-0.369091	-0.350813	-6.88833	-7.53906	-7.56112	-7.0486	-7.19629	-6.75494	-0.717234	-0.760923	-0.582478	-0.702547	-0.760591	-0.673525
Y116A8C.9	0	0.195202	0.177713	-0.946791	-0.770063	-0.7705	-1.61789	-1.50505	-1.77226	0.218233	0.303097	0.38549	0.773512	0.67975	0.789033
Y116A8C.25	0	-0.371523	-0.363033	-5.06731	-6.95018	-5.46816	0.011463	-0.0678283	0.457263	-3.59197	-3.45912	-3.8593	-4.1514	-4.39779	-4.22002
C24H12.7	0	-0.2518	-0.292628	-6.35061	-7.00134	-6.70494	-7.89718	-7.50587	-5.64186	-0.556193	-0.683724	-0.771106	-0.830215	-0.803453	-0.748293
C24H12.2	0	-0.117405	8.39658e-05	-3.18337	-3.1786	-3.29283	-1.87247	-1.75255	-1.6006	-0.458121	-0.410874	0.263047	-0.546492	-0.761381	-0.554873
W08F4.6	0	-0.718272	-0.774332	-10.1097	-6.99194	-7.70714	-7.19463	-7.20879	-7.01875	-2.64316	-2.73381	-2.10492	-2.23232	-2.14042	-2.18563
W08F4.9	0	-0.288815	-0.203103	-3.85637	-4.02031	-4.12481	-0.548337	-0.473867	-0.3752	-0.191305	-0.0519576	-0.330825	-0.245555	-0.204613	-0.085532
W08F4.12	0	-0.365372	-0.271665	-4.62084	-4.65019	-4.78955	-0.638569	-0.706641	-0.426283	-0.599556	-0.68424	-0.500613	-0.398698	-0.453645	-0.250843
T07D3.3	0	-0.323759	-0.278636	-7.08524	-6.77089	-6.79295	-6.46275	-6.70006	-7.20317	-0.426834	-0.429541	-0.392656	-0.483066	-0.46508	-0.44462
C32B5.6	0	-0.417085	-0.364893	-5.57798	-5.33263	-5.69116	-6.53677	-6.95639	-6.03239	-0.680704	-0.450937	-0.448558	-0.796527	-0.684826	-0.735968
F45D11.10	0	-0.644327	-0.712898	-6.41344	-5.94494	-7.21977	-8.09354	-8.1077	-5.97176	-1.45261	-1.51947	-1.66677	-1.8503	-1.79202	-1.71657
M01D1.10	0	-0.721513	-0.571572	-5.60842	-6.79815	-7.51335	-6.08455	-7.015	-6.13181	-1.62241	-1.40997	-1.83547	-2.98299	-2.81726	-2.86929
Y57G7A.2	0	-1.02654	-0.888747	-7.5448	-5.69001	-6.96483	-7.14546	-7.15962	-6.56412	-1.61149	-1.48857	-1.44448	-1.80016	-1.62428	-1.53847
C08E3.9	0	0.0506619	0.0194066	-6.11158	-6.20269	-10.1097	-3.76633	-3.64695	-3.7446	-2.57198	-2.42395	-2.59052	-1.50416	-1.8701	-1.71196
F58E1.13	0	0.341302	0.368961	-5.17008	-3.8749	-4.18464	-4.36527	-4.46644	-4.59486	-1.85113	-1.56084	-2.0584	-2.97917	-2.75287	-2.94975
F45C12.8	0	0.119165	0.148327	-5.44797	-5.2514	-6.65976	-2.20566	-2.43571	-2.95094	-2.63561	-2.26589	-2.6846	-3.13712	-3.60118	-3.32444
F45C12.2	0	-0.705122	-0.70885	-6.9611	-6.64675	-5.5702	-7.2549	-7.96221	-6.38588	-1.9164	-1.48768	-2.68627	-2.79726	-2.66862	-2.60306
C52E2.6	0	-0.167461	-0.19998	-4.55857	-4.05508	-4.15624	-4.04438	-4.08235	-4.0026	-1.15417	-0.988284	-0.950949	-1.77403	-1.81886	-1.66915
C52E2.3	0	-0.0803792	0.0618136	-5.87165	-5.73962	-6.27251	0.262667	0.281378	0.416196	-2.19252	-2.45076	-2.04933	-2.42581	-2.8757	-2.45739
ZK250.2	0	-0.182807	-0.0445309	-6.09389	-5.57887	-6.05291	0.169333	0.195017	0.351645	-2.23247	-2.37117	-2.01024	-2.35097	-2.72788	-2.42585
Y16E11A.1	0	-0.384017	-0.158094	-5.43487	-5.52599	-4.98843	-2.79749	-2.92938	-3.22455	-0.930436	-0.83234	-0.764554	-1.44847	-1.79103	-1.46222
F59H6.2	0	0.191272	0.184513	-6.54071	-5.71554	-5.84296	-0.946334	-0.937882	-1.10762	-3.82126	-4.03224	-2.97384	-3.72113	-3.86322	-3.91492
F59H6.9	0	-0.00779551	0.0043753	-1.90296	-1.89892	-2.04906	-3.29944	-2.8605	-3.04547	-0.170958	-0.163802	-0.178986	0.0172607	-0.0719389	0.153693
B0047.3	0	-0.136501	-0.0538978	-4.47264	-4.20044	-4.44399	-4.37055	-4.32258	-4.45704	0.785959	0.932974	1.10319	0.655006	0.514138	0.646744
B0047.4	0	0.217617	0.230553	-3.65226	-4.70063	-4.25749	1.41489	1.50615	1.03997	-0.968918	-0.914397	-1.12009	-1.13919	-1.21581	-1.04099
B0281.4	0	-0.5088	-0.518141	-4.64384	-4.15181	-4.32416	-6.2439	-6.74357	-5.79976	-0.586787	-0.398589	-0.300061	-0.765649	-0.646754	-0.646302
F40B1.1	0	0.00632251	-0.0289232	-3.8963	-2.69362	-2.93033	-3.19312	-3.0739	-3.61425	0.82221	0.920405	1.0921	0.879442	0.673133	0.927717
K02F6.7	0	0.365226	0.351	-0.400647	-0.182146	-0.536249	-1.71925	-1.51103	-1.57766	0.0944416	-0.0824242	-0.0998505	-0.111782	0.163229	-0.152205
Y110A2AL.10	0	-0.562817	-0.474912	-8.72355	-7.20523	-8.83673	-9.01736	-8.33837	-7.45519	-1.2035	-1.58443	-0.761684	-1.35892	-1.38735	-1.22552
F02E11.4	0	-0.464138	-0.375813	-7.5712	-6.27602	-6.76808	-10.1097	-8.57231	-6.99598	-0.245116	-0.420072	-0.298064	-0.239588	-0.1209	-0.0992211
Y49F6C.5	0	-0.266009	-0.292212	-6.57815	-6.80279	-6.979	-0.934416	-1.11935	-0.73636	-1.60685	-1.4919	-1.72291	-1.42756	-1.45891	-1.30005
F18A12.7	0	-0.593674	-0.559151	-6.32585	-4.95063	-5.34041	-6.61966	-6.34613	-5.59648	-1.27237	-0.900129	-1.5884	-1.94092	-1.91702	-1.92472
Y49F6B.10	0	-0.479051	-0.376242	-6.07853	-5.94274	-5.65762	0.763265	0.580239	1.18883	-4.46848	-4.63364	-4.25125	-3.92008	-4.01263	-4.01313
W10G11.19	0	-0.409004	-0.304346	-7.30668	-5.78836	-5.6281	0.361582	0.284138	0.340112	-3.09245	-2.90626	-2.9609	-1.97893	-1.93231	-1.83133
F12E12.4	0	-0.712835	-0.784964	-5.72158	-6.41883	-6.44089	-7.72013	-7.73429	-6.85111	-2.33487	-2.34253	-2.30841	-2.62939	-2.46305	-2.44345
T24E12.11	0	-0.277593	-0.214828	-5.07913	-4.88256	-4.63268	-5.7784	-6.4857	-5.19705	-0.576629	-0.410423	-0.492996	-1.0591	-0.807116	-0.860019
F54D10.3	0	-0.542448	-0.637879	-5.64144	-5.85034	-5.46693	-5.2421	-5.25626	-5.87715	-2.19694	-1.9132	-2.09636	-2.03043	-1.84295	-1.83232
T20H12.1	0	0.134677	0.128965	-5.1408	-5.5196	-5.25397	0.983353	0.925836	1.08866	-3.30939	-2.70594	-4.27454	-3.26735	-3.48187	-3.50028
W06A11.4	0	0.285247	0.227788	-2.0439	-1.8116	-1.86274	-2.29703	-2.125	-2.51263	0.758017	0.855135	1.0195	0.881749	0.751928	0.897611
F31D5.6	0	-0.374263	-0.415607	-6.23163	-5.91728	-6.52713	0.222147	0.153104	0.159702	-1.52164	-1.39614	-1.7922	-1.8716	-1.87497	-1.74954
B0304.8	0	-0.683834	-0.50372	-6.63171	-6.43514	-5.4456	-6.41469	-6.93968	-6.74964	-3.28736	-2.9709	-3.35751	-3.92404	-3.80006	-3.65369
C04G6.6	0	0.00616249	-0.00130889	-2.31771	-2.4037	-2.27888	-0.222497	-0.19715	-0.385634	0.173085	0.357894	-0.178337	-0.809281	-0.878786	-0.692023
EEED8.14	0	0.104589	0.177345	-0.551635	-0.400109	-0.495964	-1.70141	-1.49732	-2.06105	1.62697	1.53094	1.48487	2.06771	2.03523	2.16276
F56D1.1	0	0.137575	0.0724675	-0.646164	-0.437899	-0.525007	-1.66936	-1.25918	-1.6873	2.26999	2.44666	1.89435	1.59381	1.5376	1.62794
ZK84.3	0	0.0631063	-0.12555	-6.60193	-6.69305	-7.40826	-6.89574	-7.60305	-6.02672	-1.84832	-1.83304	-1.25834	-3.40472	-3.38082	-2.99531
F41G3.12	0	-0.426559	-0.352916	-10.1097	-6.63801	-6.66007	-6.14755	-5.46857	-4.71891	-0.845342	-0.969318	-0.543536	0.253363	0.166317	0.290536
F10E7.2	0	-0.574783	-0.502782	-3.17667	-3.12456	-3.1197	-3.83994	-3.84068	-4.32644	1.50678	1.59635	1.4232	0.317965	0.235431	0.439918
F32A5.6	0	-0.288756	-0.272523	-6.98488	-6.38285	-5.99944	-6.991	-6.78202	-5.20569	-3.88813	-3.87556	-3.24068	-2.9684	-3.10898	-2.97724
C30G12.1	0	-0.49793	-0.465838	-6.57735	-6.19846	-6.35405	-7.0943	-6.54884	-5.81981	-3.16997	-2.81115	-3.53635	-2.7468	-2.88221	-2.76209
F18A1.5	0	0.0354158	-0.0167616	-0.828766	-0.686858	-0.749038	-1.67688	-1.5422	-1.66862	-0.170597	-0.252885	0.0874404	0.929792	0.980799	1.03063
T09A5.7	0	-0.120116	-0.127669	-1.98246	-1.91007	-1.80139	-2.94344	-2.83697	-3.06383	1.79345	1.99336	1.65107	1.76707	1.77806	1.86142
F44G4.3	0	0.61115	0.543972	-1.6812	-1.40835	-1.79438	-1.6996	-1.34603	-1.25003	1.97067	2.17097	2.08232	1.43065	1.21018	1.38238
T24H10.5	0	-0.175857	-0.139171	-5.61562	-5.50954	-5.65566	-6.13599	-5.55784	-6.21056	-1.52186	-1.68004	-1.2445	-0.727681	-0.844298	-0.672712
ZK892.6	0	-0.4308	-0.406836	-6.45531	-6.4129	-6.95625	-8.00188	-7.61057	-6.64735	-1.2173	-1.04719	-1.20802	-1.13511	-1.12245	-1.02806
ZK673.3	0	0.226066	0.224416	-0.944813	-0.799826	-0.999924	-2.12282	-1.87259	-2.75132	2.15473	2.14797	2.06179	1.92247	1.77148	1.96627
R166.3	0	0.133642	0.150146	-1.54161	-1.36022	-1.48866	-2.47007	-2.20797	-2.16636	0.525518	0.491669	0.38087	0.875625	0.701389	0.928588
F37H8.2	0	-0.373773	-0.341206	-5.95112	-5.86788	-6.27561	-0.0249368	0.0933491	0.350841	-0.100538	0.0680249	-0.133197	-0.131293	-0.204546	-0.0922845
C33B4.4	0	-0.117428	-0.0218954	-3.34469	-3.34049	-3.81454	3.33995	3.36159	3.68045	-1.8292	-1.53843	-1.67992	-2.12284	-1.98894	-2.19147
W02B12.1	0	-0.306185	-0.424416	-6.85865	-4.87033	-6.97183	-4.5134	-4.9694	-5.59029	-0.670214	-0.736999	-0.257981	0.150231	-0.0748475	0.140465
C47D12.2	0	0.100203	0.0693148	-0.576738	-0.461306	-0.533272	-1.73461	-1.48504	-1.97013	0.407908	0.388966	0.275846	1.44602	1.49435	1.52107
F43G6.4	0	-0.866393	-0.86981	-7.04894	-7.83321	-7.16212	-8.0359	-6.66376	-7.16687	-3.4049	-3.3224	-2.50498	-3.23393	-3.28214	-3.16468
Y6D1A.2	0	-0.479327	-0.435903	-6.87477	-6.3781	-7.49877	0.160521	0.14189	0.765466	-2.50585	-2.50919	-2.64814	-2.17706	-2.38353	-2.11126
W03C9.1	0	-0.154414	-0.0642423	-3.17865	-4.49621	-3.80265	0.673215	0.530368	0.867084	-2.87023	-2.47938	-2.75868	-2.48588	-2.63384	-2.54665
Y57A10A.3	0	0.00591796	0.0412455	-1.14497	-1.12165	-1.11962	-1.99148	-1.8441	-2.35902	0.998908	1.1599	0.71402	0.589611	0.461434	0.594294
Y57A10A.4	0	-0.0666968	-0.0427736	-1.74864	-1.6419	-1.75004	-2.46215	-2.36456	-2.68459	0.67166	0.799898	0.502957	0.303779	0.166469	0.31743
F49C5.3	0	-0.401269	-0.448041	-5.95465	-6.37881	-5.39199	-2.4718	-2.3406	-3.01486	-2.75515	-2.47972	-2.45926	-2.03616	-2.346	-2.02712
F18A11.2	0	-0.527515	-0.453317	-7.98451	-6.68933	-10.1097	-6.33241	-6.68304	-7.00383	-2.38165	-2.37507	-2.2767	-1.53417	-1.59751	-1.48308
F29C12.5	0	-0.279095	-0.220608	-5.30854	-5.26947	-5.26375	-5.65167	-5.57461	-5.43183	-0.0132849	0.0682604	0.288708	0.114788	0.0195035	0.228003
W09H1.3	0	-0.439938	-0.435075	-4.57845	-4.70523	-4.53407	-0.991736	-0.932299	-0.653016	-1.40139	-1.09638	-1.35735	-1.22825	-1.19213	-1.0709
W09H1.4	0	-0.267908	-0.209716	-4.59978	-4.25558	-4.34611	-0.012034	0.00566038	0.441737	-1.60551	-1.37054	-1.60241	-1.66372	-1.63602	-1.56489
F15D4.8	0	-0.204003	-0.141835	-6.63787	-6.03584	-6.05789	-6.23853	-7.63898	-5.83951	-3.54112	-3.55969	-3.16482	-2.95266	-3.08954	-2.71643
F15D4.5	0	-0.173948	-0.163993	-2.6276	-2.73118	-2.64492	0.440541	0.526483	0.548822	-0.219618	0.199184	-0.814682	-1.56202	-1.61456	-1.52159
Y48C3A.1	0	-0.307266	-0.25787	-10.1097	-10.1097	-7.11951	-5.35423	-5.92801	-5.17836	-5.67318	-5.59005	-5.15926	-4.7582	-5.60978	-4.96036
Y48C3A.11	0	-0.644216	-0.567249	-6.80717	-6.38746	-6.31421	-8.19959	-6.82746	-6.9251	-2.03377	-1.75769	-2.10746	-1.80132	-1.64709	-1.74271
W02B8.2	0	0.0454452	0.135897	-3.29421	-3.41199	-3.57923	-1.50365	-1.52109	-2.62488	-0.953443	-1.01015	-0.946883	-0.0562372	-0.172532	0.0619297
F01D5.10	0	-0.02893	-0.144802	-4.47418	-5.31251	-4.64143	-5.76652	-5.424	-6.43794	-1.60718	-1.57979	-0.927148	-1.34729	-1.32888	-1.24091
R06A4.6	0	-0.452949	-0.43531	-6.73007	-5.92324	-6.2967	-6.93686	-7.2387	-7.04867	-1.35027	-1.33389	-1.01875	-0.898198	-0.918172	-0.786189
C01G12.1	0	0.821826	0.776964	-4.60986	-4.61396	-5.32917	-4.73661	-4.48251	-4.8231	-2.13363	-2.21887	-1.79914	-1.89266	-1.98952	-1.7877
Y53F4B.2	0	-1.55041	-1.33672	-6.88483	-6.46512	-7.40347	-7.5841	-7.59826	-7.00276	-2.16165	-1.78674	-2.62482	-2.40907	-2.41249	-2.4482
Y53F4B.6	0	-0.180418	-0.155766	-2.48957	-2.43144	-2.46098	-3.02023	-3.07931	-3.2961	-0.627741	-0.394642	0.029851	-1.02619	-1.11204	-0.895156
Y53F4B.10	0	0.286933	0.357444	-3.92579	-4.01691	-4.19312	1.06143	1.08879	0.563829	-3.40356	-3.42762	-3.10833	-4.31671	-4.69828	-4.71076
Y53F4B.17	0	-0.431521	-0.269506	-6.98981	-7.31805	-6.99762	-6.79845	-6.61131	-6.57973	-5.09629	-4.92825	-4.6319	-3.50458	-3.5097	-3.56018
Y74C9A.1	0	0.0292179	-0.0860781	-6.59448	-5.99245	-6.70766	-1.35886	-1.44927	-2.29357	-2.68998	-2.83417	-2.12032	-1.31179	-1.86215	-1.65549
Y48G1C.5	0	-0.472938	-0.369107	-4.68514	-6.05719	-5.12374	-1.68346	-1.66921	-2.16668	-2.64162	-2.41244	-2.63361	-3.00417	-2.98847	-2.80574
Y48G1C.6	0	-0.232406	-0.214473	-5.78216	-5.63966	-6.27483	0.449063	0.415658	0.773407	-3.66374	-3.45526	-3.87549	-4.13506	-3.90904	-3.95682
F53G12.4	0	-0.312819	-0.313239	-5.80078	-6.49803	-6.92555	0.832618	0.86514	1.30416	-3.00303	-2.73798	-3.01939	-2.80782	-2.95196	-2.83075
Y48G1BM.6	0	0.0649787	0.119531	-2.72047	-2.72985	-2.63958	0.234458	0.350032	0.223325	-0.63872	-0.556252	-0.715243	-0.971629	-1.03131	-0.955033
Y48G1BM.7	0	0.20572	0.24654	-5.30662	-4.93943	-6.01693	0.714816	0.673118	0.172892	-1.27929	-1.31953	-1.13384	-1.57912	-1.60037	-1.43835
Y48G1BM.8	0	-0.264149	-0.200242	-4.11878	-4.1335	-4.25472	-5.12894	-5.28819	-5.21485	-0.396311	-0.237681	0.140475	-0.485199	-0.531073	-0.399212
W04C9.5	0	-0.419794	-0.355029	-5.61251	-5.52131	-5.94883	-5.90632	-7.52992	-5.54812	-3.2861	-3.3734	-3.05575	-2.76737	-2.59854	-2.51007
Y65B4BL.4	0	0.118117	0.18874	-0.972253	-0.945409	-0.923385	-1.73955	-1.60943	-1.96914	1.5524	1.81646	1.47736	0.782255	0.82331	0.948558
ZC123.1	0	0.0295033	0.221017	-6.58805	-6.67917	-6.70123	1.02409	0.946129	1.07355	-2.6099	-2.54932	-2.11791	-3.35909	-3.25515	-3.27356
Y95B8A.4	0	-0.32462	-0.253677	-3.83336	-5.42305	-4.44881	1.06152	0.952825	1.46148	-2.59306	-2.44468	-2.58039	-2.08115	-2.17954	-2.0376
Y92H12BL.5	0	-0.242763	-0.340477	-2.84123	-3.12651	-2.96922	-3.44252	-4.23321	-4.18294	-0.249723	-0.0908931	-0.388015	0.245763	0.0883949	0.23176
Y73E7A.5	0	-0.354775	-0.289386	-6.62175	-6.01972	-7.42808	-6.51009	-6.52425	-7.43283	-3.62049	-3.40096	-3.73322	-3.33216	-3.25111	-3.36468
Y20F4.8	0	0.248296	0.223736	-4.64447	-4.40535	-4.71509	0.759119	0.823002	0.569283	-2.55101	-2.45591	-2.75664	-3.02061	-3.08638	-2.73038
Y39G10AR.6	0	-0.00431447	-0.00884593	-7.31399	-6.01881	-10.1097	-5.81604	-5.67605	-5.03402	-1.25295	-1.38304	-0.920072	-0.893814	-0.977214	-0.793927
Y23H5B.3	0	-0.653088	-0.622047	-6.75639	-6.44204	-10.1097	-7.05019	-10.1097	-6.87432	-1.45609	-1.49734	-1.73125	-1.12527	-0.976549	-0.931646
W03D8.7	0	-0.502483	-0.527768	-5.14288	-5.23399	-5.18194	-7.30848	-6.47535	-6.28531	-1.88603	-1.57647	-2.27722	-2.83663	-2.59607	-2.64258
Y71F9AL.4	0	0.166048	0.229718	-3.09568	-2.99704	-2.77882	-3.58684	-3.26453	-3.78071	-0.867343	-0.965029	-0.339293	-0.246165	-0.505192	-0.272744
K09H9.7	0	-0.169622	-0.12469	-2.09389	-1.91697	-1.98128	-0.0067313	0.0628422	0.26481	-0.34825	-0.224697	-0.40643	-0.431823	-0.536188	-0.344045
W05F2.2	0	-0.104129	-0.0746283	-0.781322	-0.787287	-0.753931	-1.40924	-1.25857	-2.00499	2.23242	2.56805	1.48075	0.24794	0.195699	0.358327
K03E5.1	0	-0.454294	-0.24449	-6.6984	-5.87323	-7.50472	0.63704	0.542716	0.785696	-3.37851	-3.36972	-3.11672	-2.34005	-2.37331	-2.37393
Y47G6A.27	0	-0.159438	-0.110413	-0.857376	-0.744785	-0.796729	-1.64424	-1.67483	-2.25306	0.134736	0.138949	0.38122	0.00114432	-0.107649	-0.0655026
Y47G6A.31	0	0.17769	0.256381	-4.50259	-4.49526	-4.19887	-5.76579	-5.23341	-5.42286	-2.77746	-2.91375	-2.47702	-2.59322	-2.68008	-2.60693
ZK973.6	0	-0.0860572	-0.0734838	-3.68747	-3.92995	-3.94559	1.50474	1.54974	1.60147	-0.520111	-0.886362	-1.35822	-2.17583	-1.78053	-2.03596
ZK973.8	0	-0.544291	-0.501025	-3.62983	-4.52886	-4.40064	-3.79918	-3.89072	-5.33338	-3.52366	-3.2704	-3.6239	-3.08143	-2.924	-3.00696
C41D11.8	0	0.504287	0.499829	-2.56739	-2.10419	-2.2269	-3.32382	-3.22675	-3.1778	1.15804	1.00822	1.54422	1.38269	1.10815	1.36213
C41D11.6	0	0.404106	0.352406	-2.20619	-2.4997	-2.31277	1.01029	1.10075	0.81022	-3.09881	-3.09913	-2.98356	-3.22614	-3.21684	-3.52154
B0041.7	0	0.0202706	-0.0434313	-0.828804	-0.744254	-0.873507	-1.91732	-1.73862	-2.28131	-0.383483	-0.62698	-0.165919	0.622339	0.502168	0.642713
T04D1.2	0	-0.275847	-0.360019	-6.73851	-6.27001	-6.15854	-1.64553	-1.81939	-1.84664	-4.08359	-4.01077	-4.09919	-3.77661	-3.95565	-3.83508
F28B3.6	0	-0.264442	-0.15876	-1.76777	-1.95522	-2.04707	-2.39805	-2.38404	-3.06947	0.542545	0.509628	0.256518	1.14811	1.06485	1.17447
W03G9.3	0	-0.22132	-0.131107	-1.1966	-1.18196	-1.17794	-1.87036	-1.6984	-2.45892	2.03662	2.33999	1.32127	0.135185	0.0910459	0.250614
Y110A7A.21	0	-0.352906	-0.27374	-7.30808	-6.55189	-6.91043	-5.92791	-7.10522	-6.73286	-3.7443	-3.98319	-2.90895	-2.57735	-2.79356	-2.65296
B0261.8	0	-0.374425	-0.69928	-3.54426	-3.6819	-3.70396	1.05023	1.00688	1.65682	-2.99126	-2.79353	-3.53546	-2.26691	-2.42934	-2.42984
F55A12.1	0	-0.202575	-0.183377	-1.9759	-1.78906	-1.86201	-3.14534	-2.90526	-3.14446	0.217813	0.365024	-0.426426	0.370359	0.339904	0.480692
T05E8.2	0	-0.134282	-0.123259	-5.84404	-5.79902	-5.53795	0.545414	0.571868	0.748442	-0.536042	-0.393121	-0.229555	-1.07539	-1.25323	-0.990498
T19B4.7	0	0.195516	0.161844	-1.38234	-0.983082	-1.21602	-0.193977	-0.140837	-0.415862	-0.32116	-0.362769	-0.230125	0.941384	0.81307	0.956773
F57B10.6	0	0.239801	0.28216	-0.696498	-0.606541	-0.751474	-1.81538	-1.26384	-1.94733	-0.17708	-0.418937	-0.222069	0.984977	0.908875	0.932717
F57B10.5	0	-0.100681	-0.183549	-0.860215	-1.0054	-0.97339	-2.10036	-1.64877	-2.19536	0.570546	0.680139	0.415396	0.935311	0.777229	1.01391
T10B11.2	0	0.0464447	-0.017212	-0.855137	-0.707842	-0.729901	-1.68951	-1.74214	-1.97238	0.876904	0.868715	0.491445	1.41876	1.40862	1.43603
C26C6.3	0	-0.316565	-0.393464	-4.99884	-4.90763	-10.1097	-4.41718	-4.43134	-5.33991	-1.93108	-2.02036	-1.6626	-0.520688	-0.743509	-0.508445
VH15N14R.1	0	0.21175	0.273865	-5.84866	-5.45321	-6.77739	-1.4295	-1.25607	0.221048	-1.88024	-2.25087	-1.18252	-1.49082	-1.90829	-1.48966
D2005.3	0	0.414116	0.534071	-1.58427	-1.44055	-1.46844	-2.80175	-2.67776	-3.00394	0.848215	1.18357	1.04473	0.398002	0.364738	0.556188
T19A6.4	0	-0.41751	-0.412243	-6.77796	-6.86908	-7.58428	-6.6663	-6.39278	-6.49043	-2.81772	-2.75898	-2.43218	-1.93956	-2.0245	-1.90439
C36B1.3	0	0.114964	0.131193	0.371148	0.357277	0.234761	-0.656786	-0.724128	-1.21887	1.96301	2.06633	1.58026	1.73556	1.78365	1.80114
F53B6.7	0	-0.240582	-0.335712	-2.58713	-3.70787	-3.61214	0.684058	0.626525	0.848755	-3.51573	-3.84912	-3.33828	-3.41527	-3.60648	-3.13369
T06D10.3	0	-0.42748	-0.449279	-5.30505	-10.1097	-5.41823	1.96327	1.9146	2.1232	-3.33004	-3.11439	-4.02595	-2.68535	-2.80988	-2.88915
W10D5.1	0	-0.290277	-0.254746	-6.31248	-5.15084	-6.02019	-6.60629	-5.52184	-7.12356	-3.02748	-3.15034	-3.4538	-2.29364	-2.56454	-2.45122
C04F12.9	0	-0.0940501	-0.0468704	-5.27591	-5.1243	-5.19042	0.595955	0.564428	0.762859	-1.20623	-1.2335	-0.680806	-1.82765	-2.04317	-1.77979
Y106G6D.1	0	-0.29225	-0.35021	-5.46284	-5.06148	-4.97818	-6.48119	-6.22279	-5.49376	-1.46762	-1.53236	-1.50463	-2.1365	-2.15741	-2.06806
ZC247.1	0	-0.343851	-0.327967	-4.97471	-5.08688	-4.88155	-4.85008	-5.18548	-4.82087	-1.7525	-1.6021	-3.39252	-1.66882	-1.53539	-1.42474
F37D6.3	0	-0.186354	-0.117117	-5.03441	-4.87486	-5.01526	-0.368818	-0.408053	-0.23984	-0.588163	-0.488824	-0.407535	-0.564918	-0.625488	-0.482113
C43H8.2	0	-0.0100686	0.000834795	-1.56032	-1.54754	-1.43442	-2.64697	-2.23439	-2.60925	1.53057	1.64229	1.27577	1.27351	1.22071	1.31446
B0205.5	0	-0.231507	-0.213354	-10.1097	-10.1097	-5.88464	-10.1097	-5.85628	-6.58254	-3.29222	-3.53573	-2.65978	-2.59873	-2.84884	-2.79032
F55A3.5	0	-0.162718	-0.116384	-4.14999	-4.27792	-4.08689	-4.18051	-4.29183	-4.66141	0.222611	0.462683	0.320537	-0.249572	-0.335365	-0.225656
F49D11.8	0	-0.0760871	-0.0628636	-6.2205	-6.40692	-6.65213	0.815864	0.816433	1.27927	-4.61108	-4.59656	-4.19362	-4.76082	-5.0936	-5.23491
F36D1.9	0	0.0702613	0.103919	-5.37969	-5.36545	-4.9175	-6.26128	-6.78627	-5.90308	-3.16414	-2.96352	-2.93662	-4.02949	-4.12623	-3.82187
C27C7.7	0	-0.939617	-0.880377	-6.48825	-6.98483	-7.70004	-10.1097	-7.89483	-10.1097	-2.13738	-2.19449	-2.15164	-1.9772	-1.75711	-1.85439
C17D12.7	0	0.220004	0.114118	-0.0998997	-0.0444117	-0.115796	-1.56619	-1.38973	-2.08346	0.348461	0.110274	0.0470686	0.799416	0.766299	0.743629
Y47H9C.9	0	-0.106061	-0.15548	-4.63623	-4.82002	-4.46183	-3.29472	-3.16492	-3.70647	-1.45226	-1.36614	-1.09847	-1.41762	-1.57545	-1.32851
R06C1.4	0	0.0233359	0.156973	-2.30154	-2.52375	-2.45653	1.98323	1.95333	1.96345	-0.473551	-0.141924	-0.672919	-1.57209	-1.59744	-1.30193
F58D5.3	0	-0.10667	-0.0632367	-6.61563	-6.70674	-5.91787	0.685578	0.693799	0.861328	-1.84646	-1.69702	-1.76245	-0.700195	-0.829564	-0.650507
Y47H10A.5	0	0.207278	-0.321318	-6.34577	-6.24273	-6.10227	0.299878	-0.1826	0.99936	0.565191	0.930057	0.34344	-0.0162651	0.771749	0.479726
M01G12.12	0	0.0221825	0.0516463	-5.00638	-3.85402	-4.59662	-2.57387	-2.63514	-3.28214	-1.84033	-1.85171	-1.74444	-1.94763	-1.92141	-1.79729
T27F6.8	0	-0.659244	-0.577046	-6.98699	-7.0781	-7.10016	0.363968	0.277338	0.884956	-1.11414	-0.847455	-1.57665	-1.42416	-1.26184	-1.23287
Y18D10A.25	0	-0.314924	-0.273244	-5.30695	-5.2329	-5.36842	-0.683281	-0.667083	-0.329779	-0.206266	-0.116494	0.200847	-0.181681	-0.269455	-0.0891083
F44F1.4	0	-0.0672387	-0.0928346	-6.27292	-5.95857	-6.63741	-3.54089	-3.47232	-4.26394	-1.68255	-1.41604	-2.0683	-2.8447	-2.90073	-2.78783
F44F1.7	0	-0.11419	-0.104251	-1.97556	-1.75256	-1.64818	-4.90842	-5.21026	-3.01276	-0.430629	-0.533726	-0.070189	-0.461061	-0.357759	-0.270428
Y87G2A.17	0	-0.247834	-0.166413	-5.82686	-5.5815	-5.29818	-6.02535	-5.9525	-6.05015	-2.96402	-2.83715	-2.61453	-2.36976	-2.45344	-2.23636
Y87G2A.4	0	-0.33386	-0.288114	-6.642	-6.73311	-6.38048	-0.454783	-0.482687	0.112108	-3.2838	-3.33789	-3.19155	-2.30406	-2.4883	-2.30213
Y37H9A.2	0	-0.487506	-0.430421	-6.46284	-6.40632	-6.95901	-0.497845	-0.54692	-0.139096	-1.09216	-0.968415	-1.20413	-0.859891	-0.859075	-0.717697
W04A8.2	0	-0.15087	-0.181996	-3.55742	-3.41207	-3.26002	3.24206	3.30179	3.49525	0.690385	0.894979	0.668575	0.587961	0.471065	0.734731
Y71A12B.4	0	-0.148365	-0.0853732	-7.472	-5.85837	-6.33241	0.880486	0.815347	1.15289	-5.0684	-5.03714	-4.58346	-4.71304	-5.28698	-5.10325
Y71A12B.11	0	0.0966527	0.16754	-5.00133	-5.8809	-5.43296	-1.58378	-1.46496	-2.00979	-2.62138	-2.79214	-2.67107	-2.99642	-3.23007	-3.03179
Y63D3A.2	0	-0.61885	-0.509822	-6.99017	-6.67582	-7.10334	-6.77315	-6.78731	-6.33491	-0.955012	-0.760545	-1.20664	-1.65859	-1.54647	-1.46613
C37A5.9	0	-0.198738	-0.0801399	-4.92524	-5.42183	-5.62621	0.969099	0.816524	1.13742	-4.26688	-4.02263	-4.29456	-4.02703	-4.47314	-4.09566
K05C4.9	0	-0.118243	-0.130035	-5.20941	-5.30053	-5.76442	-1.31899	-1.31055	-1.49715	-1.27092	-1.09612	-1.39123	-2.26219	-2.40535	-2.19028
K05C4.8	0	-0.107983	-0.0407507	-7.36788	-6.48067	-8.13498	1.2641	1.11671	1.36149	-4.05142	-3.65424	-3.10667	-3.92481	-4.43703	-4.11336
F39B2.8	0	-0.623633	-0.598798	-5.45728	-6.0184	-5.70398	0.473353	0.412054	1.0245	-4.73722	-4.51871	-4.99649	-3.9893	-3.92095	-3.91029
F11C3.1	0	-0.621622	-0.571281	-7.00137	-7.09249	-6.19826	-6.37889	-8.00249	-5.73301	-0.699267	-0.47669	-0.954584	-1.1837	-1.17757	-0.973489
ZK909.4	0	-1.27436	-1.08673	-6.58966	-7.37393	-10.1097	-6.88347	-10.1097	-6.30213	-1.41169	-1.22287	-1.69015	-2.12142	-1.97823	-2.03913
C29F9.1	0	-0.37209	-0.392631	-5.75601	-5.66481	-5.39919	-6.56065	-6.16934	-6.56709	-1.75101	-1.47314	-1.71728	-2.30141	-2.01189	-2.09301
Y50D7A.6	0	0.446029	0.421496	-4.29698	-3.73417	-4.20252	1.90888	1.92716	2.20521	-1.26258	-1.38652	-0.574159	-0.581029	-0.881421	-0.678122
Y50D7A.7	0	-0.290189	-0.0832774	-6.55887	-6.09037	-5.70696	1.40568	1.35606	1.56662	-1.42741	-1.39081	-1.41133	-2.41361	-2.707	-2.43345
K10F12.6	0	-0.140144	-0.15726	-10.1097	-7.66314	-6.27162	-4.2269	-4.3423	-4.65679	-1.4168	-1.30648	-1.17726	-1.74774	-1.8661	-1.8296
Y55B1BR.3	0	-0.452933	-0.467988	-4.81836	-4.01566	-4.50772	-4.19588	-3.93916	-4.24314	-2.8322	-2.75707	-3.0787	-3.30111	-3.44427	-3.21834
Y55B1BR.5	0	-0.268546	-0.223918	-6.42584	-7.36425	-6.69316	1.04204	0.946793	1.37658	-3.4714	-3.45662	-2.65	-3.79633	-4.02027	-3.91497
T12B5.11	0	-0.12216	-0.160958	-5.81728	-4.5483	-4.65972	-3.18035	-2.96848	-3.67849	-0.898647	-0.979598	-0.738831	-0.856343	-1.048	-0.843972
T12B5.3	0	-0.412454	-0.394361	-7.74919	-5.76086	-6.25292	-5.55808	-5.01263	-5.15907	-1.52286	-1.76335	-1.33256	-1.67422	-1.72471	-1.56614
Y71D11A.1	0	-0.242761	-0.165919	-5.92466	-5.92047	-5.80145	0.266269	0.231026	0.536011	-2.70837	-2.48631	-2.62415	-2.59534	-2.54017	-2.51974
Y82E9BR.22	0	-0.537352	-0.425429	-3.83543	-3.66626	-4.12554	-4.96757	-4.45848	-4.30618	-0.991212	-0.917143	-1.02284	-0.655805	-0.473837	-0.452625
Y82E9BR.1	0	-0.32343	-0.354564	-7.08964	-6.48761	-6.28653	-7.38345	-6.99214	-5.95481	-1.97894	-1.9692	-1.96071	-2.39735	-2.28689	-2.12332
Y22D7AL.7	0	0.00153126	0.0346514	-1.69005	-1.7239	-1.73095	-2.86768	-2.74655	-2.91108	-1.00563	-1.08581	-1.17908	-0.969611	-0.883142	-0.955535
Y39A3CL.2	0	0.081768	0.193281	-5.1924	-7.07527	-5.48789	1.81021	1.79334	2.30526	-4.55238	-4.12548	-4.15624	-4.22519	-4.30666	-4.29382
Y39A3CL.6	0	-0.170955	-0.0886258	-6.56976	-5.96773	-6.32626	-0.134426	-0.178402	0.214191	-2.99792	-3.15854	-2.44419	-2.36893	-2.46324	-2.26004
Y48G9A.6	0	0.12979	0.20422	-6.07094	-5.75659	-5.77865	0.772007	0.679284	0.462492	-1.52057	-1.47766	-0.781833	-1.7769	-1.90178	-1.76452
Y54F10BM.9	0	0.0414255	0.0644484	-4.80064	-4.53508	-4.37482	-1.52546	-1.62517	-2.35662	-1.22868	-1.13017	-1.31511	-0.864623	-0.939285	-0.794629
H14E04.1	0	-0.267042	-0.294859	-7.44029	-6.27865	-6.63718	-2.09219	-2.21685	-1.87805	-3.6942	-3.62261	-3.20292	-2.41178	-2.46299	-2.34979
E02H9.2	0	-0.25531	-0.294512	-6.86139	-6.9525	-6.28141	-3.63868	-3.87351	-4.67673	-3.16894	-3.04487	-2.99202	-2.98728	-3.55775	-3.02365
E02H9.9	0	-0.667713	-0.724195	-10.1097	-6.82359	-7.25112	-1.73718	-1.88043	-1.7107	-5.53285	-5.09818	-5.21082	-5.02334	-6.02906	-5.8852
Y71H2B.11	0	-0.20879	-0.204616	-4.47364	-4.13987	-4.29913	-5.75483	-5.82306	-5.34534	2.04465	2.03788	1.71406	1.35924	1.23517	1.3844
Y71H2AL.1	0	-0.186466	-0.175129	-5.6937	-7.17111	-6.50002	1.32772	1.32233	1.78175	-3.54961	-3.29417	-3.93363	-3.6532	-3.57929	-3.6012
K01A11.3	0	-0.160887	-0.0895208	-6.37161	-5.90311	-6.48478	0.114224	0.151031	0.222811	-3.20254	-3.1166	-2.57861	-2.48528	-2.78899	-2.47605
C34C12.1	0	-0.0311166	-0.114726	-4.85422	-4.97579	-4.73458	-2.88366	-2.88433	-3.27392	-1.36215	-1.37907	-0.938662	-1.28445	-1.48671	-1.27376
C14B1.6	0	0.0851245	0.0975666	-0.238704	-0.0416054	-0.133	-0.920051	-0.824471	-1.0122	-0.0735281	-0.129746	0.0320745	0.244958	0.315373	0.328706
C36E8.3	0	0.0427061	0.0456959	-5.61449	-5.44778	-5.99593	-5.65047	-5.5368	-5.43014	-1.49324	-1.60139	-1.10414	-1.82067	-1.77507	-1.76469
B0285.7	0	-0.151184	-0.155421	-6.53959	-7.32385	-6.65276	-6.61025	-6.44209	-7.35066	-3.73052	-3.8596	-3.32726	-2.01846	-2.29232	-2.02068
B0284.3	0	-0.236465	-0.170331	-6.6472	-6.33285	-6.21676	-7.26643	-7.07295	-6.04458	-0.867665	-0.797373	-0.598054	-1.37121	-1.32034	-1.25504
F56F3.6	0	-0.749672	-0.639194	-5.12188	-5.43614	-5.74588	-6.46551	-6.63382	-6.1561	-4.86264	-4.57492	-5.11785	-4.13487	-3.98668	-4.01629
C38D4.7	0	-0.477383	-0.486246	-4.47499	-4.41054	-4.57831	-0.747869	-0.851125	-0.588647	-3.94659	-4.06082	-3.95338	-3.74715	-3.90482	-3.54906
F26F4.12	0	0.162671	0.143843	-0.457885	-0.402126	-0.356912	-1.61706	-1.46199	-2.26281	1.26182	1.32062	1.52614	1.40583	1.39137	1.41991
C27F2.1	0	-0.811509	-0.655356	-6.96316	-5.80152	-5.69004	-7.95012	-6.35484	-5.98248	-2.70326	-2.52083	-2.64516	-1.94766	-1.96314	-1.83648
C27F2.8	0	-0.0775409	0.001453	-0.711147	-0.493366	-0.64429	-2.0025	-1.84604	-2.18663	-0.744467	-0.707215	-1.06043	0.0709868	0.0608735	0.099638
W03A5.7	0	-0.353608	-0.307483	-7.86809	-7.26606	-7.98127	-6.7756	-6.3843	-6.88741	-4.36588	-4.53941	-4.25742	-3.73541	-3.95383	-4.0146
F54E7.7	0	-0.194696	-0.242116	-6.4807	-6.28413	-6.43972	-0.717331	-0.874711	-0.903775	-3.61007	-3.68777	-3.51665	-2.58497	-2.65052	-2.51873
Y37B11A.3	0	-0.160266	-0.140132	-2.3705	-2.44702	-2.29757	-3.22563	-3.18729	-3.38225	1.79609	1.92853	1.63101	1.7193	1.67322	1.79301
Y42G9A.1	0	-0.465824	-0.513459	-7.39107	-6.38357	-6.11795	-6.29858	-6.08959	-6.1227	-2.47903	-2.31418	-2.24199	-1.70358	-1.62506	-1.69011
C09E7.5	0	-0.194272	-0.144571	-6.73201	-6.12998	-10.1097	-2.91495	-2.79148	-4.07735	-3.5933	-3.7698	-3.68096	-2.99849	-3.25601	-3.23075
F37A4.8	0	0.11901	0.045651	-0.374515	-0.314717	-0.454317	-1.14468	-0.882146	-1.48389	0.805751	0.747344	0.834083	1.26095	1.27022	1.33126
T07E3.2	0	-0.54231	-0.41816	-5.62914	-6.65853	-7.08605	-1.57351	-1.8515	-1.06534	-2.19149	-2.10416	-1.49187	-2.30684	-2.29917	-2.23916
F31E3.1	0	0.251889	0.233809	-3.50478	-3.33749	-3.47486	2.00488	2.04793	2.18346	-0.817628	-0.98758	-0.476418	-0.658702	-0.726422	-0.649367
B0361.4	0	-0.770509	-0.920611	-6.20964	-7.39937	-7.42143	-6.90891	-6.92307	-6.32757	-1.55625	-1.51862	-1.7476	-0.985405	-0.726538	-0.742556
C18H2.1	0	-0.31896	-0.244215	-3.78507	-4.0894	-3.80903	-0.0678664	-0.0476368	0.0680295	-3.01446	-2.93973	-3.0986	-2.5067	-2.57757	-2.48199
C18H2.2	0	0.0937186	0.0792816	-2.09928	-1.83051	-2.09138	-3.5117	-3.29067	-3.44794	1.69559	1.82258	1.32717	1.28052	1.21041	1.35156
ZK686.6	0	-0.0709706	-0.0183217	-6.54727	-6.82071	-7.35359	-7.0234	-7.95385	-6.37752	-3.5692	-3.84933	-3.0797	-1.31668	-1.488	-1.20781
C08C3.2	0	-0.0369454	0.0278969	-1.6414	-1.21658	-1.43742	-2.7084	-2.16118	-2.55122	0.547464	0.386448	0.559833	1.15612	1.0648	1.20832
F10E9.2	0	-1.30002	-1.17365	-3.82954	-4.42721	-4.27407	-3.93676	-3.80286	-5.90628	-3.06511	-2.85027	-3.47696	-2.53969	-2.51024	-2.39357
B0303.2	0	-0.742568	-0.668041	-6.54473	-6.09685	-6.52438	-7.17501	-7.69999	-6.66266	-2.75893	-2.84583	-2.667	-1.70722	-1.62686	-1.58744
K02D10.2	0	0.169622	0.170511	-5.74099	-6.23757	-5.56649	-7.13341	-10.1097	-5.16578	-1.29185	-1.68564	-0.284496	-1.55892	-1.34537	-1.29856
K02D10.3	0	0.191669	0.190113	-4.78249	-10.1097	-5.58881	-6.05712	-6.07128	-6.28671	-1.03453	-1.45523	-0.616292	-1.25516	-1.10354	-1.01886
T23G5.6	0	-0.174583	-0.128759	-5.15598	-5.20499	-5.10128	0.176401	0.233706	0.415067	-0.915421	-0.894818	-0.916394	-0.779015	-0.809674	-0.703441
T02C1.1	0	-0.607167	-0.584243	-5.87448	-5.78328	-5.98766	-7.08458	-6.40559	-6.21556	-1.4518	-1.28528	-1.59087	-2.52219	-2.25872	-2.30038
K01B6.1	0	0.215032	0.273473	-6.46191	-6.55303	-6.53908	-0.891217	-0.904827	-1.5731	-2.84125	-3.003	-2.70118	-3.10595	-3.98354	-3.14993
T16G12.4	0	-0.00680742	0.155124	-3.34635	-3.11269	-3.44796	-2.40414	-2.38182	-2.76534	-0.491398	-0.0981208	-0.338057	-1.24064	-1.32397	-1.25809
T16H12.2	0	-0.585316	-0.595477	-4.95688	-4.82485	-5.54005	2.19064	2.11954	2.37236	-2.03746	-1.99466	-2.48118	-1.21396	-1.03258	-1.24589
H04D03.1	0	-0.301899	-0.212938	-1.363	-1.41702	-1.39681	-1.99985	-1.91289	-2.74117	1.60856	1.82755	0.808224	0.188125	0.147026	0.248539
H04D03.3	0	0.156612	0.189307	-0.4687	-0.559024	-0.621412	-1.77986	-1.50688	-2.23973	0.0714179	0.131844	0.011416	-0.0938818	-0.0925573	-0.0912869
D2045.2	0	0.289954	0.306421	0.283301	0.213775	0.274347	-0.883551	-0.800423	-1.33375	-0.13275	-0.290613	-0.0541301	0.0292894	0.137252	-0.0193102
D2045.9	0	-0.142671	-0.22353	-4.77235	-4.35264	-3.9047	-3.76688	-3.87635	-4.6026	-1.428	-1.51429	-1.48491	-0.779859	-0.815982	-0.695723
Y39A1A.5	0	0.165952	0.0820784	-0.997719	-0.754828	-1.00003	-2.29797	-2.14725	-2.42524	0.555823	0.352797	0.684137	1.3214	1.29113	1.37436
K01G5.3	0	-0.238989	-0.174413	-1.33451	-1.28736	-1.27072	-1.96258	-1.86433	-2.45744	2.07599	2.33262	1.26742	0.170846	0.106873	0.30333
R17.1	0	0.00956602	0.0390661	-7.80357	-6.10293	-6.53045	-2.77926	-2.69544	-3.89615	-2.00546	-1.98009	-1.82399	-1.9673	-1.81391	-1.97992
Y48A6A.1	0	-0.358819	-0.324593	-8.43642	-7.14124	-7.1633	-0.0333846	-0.194341	0.220579	-3.77404	-3.56649	-3.4983	-3.20092	-3.33118	-3.25288
Y48A6B.8	0	-0.441036	-0.455944	-5.93984	-6.364	-5.37718	-2.43753	-2.31455	-3.00005	-2.72709	-2.4887	-2.47832	-2.01184	-2.27412	-2.0061
Y47D3B.11	0	-0.723736	-0.591513	-5.28958	-4.74162	-5.30267	-5.88877	-6.34476	-5.86704	-2.04818	-1.99869	-1.97011	-2.78381	-2.82288	-2.83897
Y66D12A.21	0	-0.190175	-0.228474	-1.05117	-1.08314	-1.05256	-1.8287	-1.78634	-1.88766	0.393511	0.630638	-0.122774	0.742843	0.869461	0.776939
Y66D12A.14	0	-0.0494754	0.0437703	-5.90489	-5.30286	-5.03724	1.53236	1.45477	1.80449	-2.50276	-2.24953	-3.07698	-2.335	-2.22595	-2.15561
C18D11.1	0	-0.930783	-0.737682	-6.12836	-6.82561	-7.02999	-5.05886	-4.9222	-4.42467	-2.63397	-2.59404	-2.28678	-2.77406	-2.64556	-2.71797
C18D11.2	0	-0.508298	-0.497893	-6.57876	-6.33341	-7.60823	0.806452	0.826923	1.49577	-3.29731	-3.13838	-3.36219	-3.00665	-3.19707	-3.11832
Y56A3A.2	0	0.0739369	0.0373278	-1.26509	-1.26129	-1.0971	-1.71305	-1.82252	-2.26109	-0.252369	-0.154964	-0.31713	0.693922	0.600395	0.69954
Y56A3A.5	0	-0.0562991	0.0378051	-4.82864	-4.51959	-4.60761	-0.326259	-0.475863	-0.614581	-0.227811	-0.171872	0.166172	-0.195068	-0.241402	-0.114549
Y56A3A.15	0	-0.424368	-0.389011	-5.94615	-5.68042	-5.66248	-8.69612	-7.32399	-6.32302	-2.22235	-1.99211	-2.30043	-2.7604	-2.90034	-2.83374
Y56A3A.18	0	0.0919121	0.185555	-1.7077	-1.60134	-1.60403	-2.5497	-2.43885	-2.71347	0.903386	1.0945	1.26874	0.606288	0.531057	0.802169
Y56A3A.33	0	-0.367629	-0.275112	-5.30561	-4.68523	-4.90796	-6.29257	-6.38369	-6.15443	-2.15781	-2.00597	-2.01088	-2.62662	-2.53768	-2.52757
Y75B8A.19	0	0.0641656	0.0558603	-5.91787	-5.47835	-6.25418	-3.5655	-3.71623	-4.90439	-2.03787	-2.07609	-1.91322	-1.39717	-1.59922	-1.42417
Y111B2A.13	0	-0.450242	-0.402006	-5.05822	-4.72445	-5.1714	-6.5758	-5.89681	-5.52446	-3.74486	-3.99666	-4.02945	-3.35752	-3.55043	-3.23399
Y37D8A.6	0	0.0321122	0.0884861	-6.17069	-5.56866	-5.8784	1.29647	1.32315	1.71972	-3.3841	-3.10722	-3.61667	-3.75657	-3.81861	-3.8734
Y37D8A.16	0	-0.263697	-0.199807	-10.1097	-7.24522	-10.1097	-6.75476	-6.36345	-6.17342	-3.24325	-3.19681	-2.92439	-3.10041	-2.63078	-2.86438
Y39E4B.8	0	-0.503026	-0.462368	-6.61772	-10.1097	-7.42404	-6.91152	-6.92568	-7.42879	-3.65859	-3.49668	-3.70019	-3.27097	-3.15429	-3.23423
Y43F4A.3	0	0.0572742	0.0471585	-5.90069	-5.48061	-6.33232	0.639613	0.705684	0.449079	-1.7602	-1.68962	-1.37113	-2.08015	-2.23294	-2.23638
T03F6.3	0	-0.209563	-0.13499	-2.38928	-1.81542	-2.02553	-3.37623	-3.25224	-3.3607	-0.455044	-0.28914	-0.467865	0.0442637	0.0643051	0.0996678
T27E9.3	0	0.50224	0.569833	-2.16331	-2.03128	-1.78247	-1.80653	-2.01174	-1.75389	1.02875	0.906314	1.8271	1.08201	0.799551	1.14969
T27E9.6	0	-0.812235	-0.746178	-5.77839	-5.61819	-5.51803	-5.82088	-5.54736	-5.645	-3.16231	-3.02941	-2.69916	-3.14483	-3.0319	-3.01906
T28A8.7	0	0.381289	0.298751	-1.03639	-1.0247	-0.926001	-1.97567	-1.83279	-2.45715	0.652911	0.57606	1.02029	1.51274	1.3869	1.59884
Y76A2B.3	0	-0.31855	-0.318282	-6.53747	-5.93544	-6.09103	-5.08207	-4.06506	-5.33364	-4.65066	-4.85291	-4.34208	-3.67189	-4.04229	-3.77481
T12D8.5	0	-0.735655	-0.974211	-4.72057	-4.28361	-4.63703	-5.66496	-5.39144	-5.6714	-3.48235	-3.4026	-3.59604	-2.67229	-2.6051	-2.50546

## Sheet: Figure 5a
Row	Geneid	FC_suen	log2FC_suen	FC_spike	log2FC_spike
F54H12.6	eef-1B.1	105.176	6.71666	0.0934579	-3.41954
T20G5.11	rde-4	35.4403	5.14732	0.3125	-1.67807
T21G5.3	glh-1	29.2994	4.8728	0.30303	-1.72247
C01B4.7	C01B4.7	0.339329	-1.55924	0.5	-1
Y19D10A.4	Y19D10A.4	0.339329	-1.55924	0.416667	-1.26303
Y39A3CL.6	pvf-1	0.0780707	-3.67907	1.9	0.925999
W09B7.1		0.0764409	-3.70951	4.4	2.1375
C18D4.6		0.0903672	-3.46806	3.1	1.63227
ZC15.3		0.189711	-2.39813	2.2	1.1375
F41G4.7		0.196785	-2.34531	2.6	1.37851
W09B7.2		0.228128	-2.13209	11.6	3.53605
Y43F4A.3		0.240962	-2.05312	8.4	3.07039
K08D10.5		0.146285	-2.77315	2.1	1.07039
F30B5.4		3.4197	1.77387	1.8	0.847997

[truncated: 16 more sheets: Supplementary Figure 1a, Supplementary Figure 1d, Supplementary Figure 3b, Supplementary Figure 3d, Supplementary Figure 3e, Supplementary Figure 3g, Supplementary Figure 5a, Supplementary Figure 5b, Supplementary Figure 5c, Supplementary Figure 5d, Supplementary Figure 6a, Supplementary Figure 6b, Supplementary Figure 6c, Supplementary Figure 6d, Supplementary Figure 6e, Supplementary Figure 6f]
